# Supplementary material for: Narcolepsy risk loci outline role of T cell autoimmunity and infectious triggers in narcolepsy
Source: Nat Commun. 2023 May 15;14:2709. doi: 10.1038/s41467-023-36120-z (PMC10185546; doi:10.1038/s41467-023-36120-z)
Supplement: Supplementary file 4 — Supplementary Data 1 [file 41467_2023_36120_MOESM4_ESM.xlsx]

## Sheet: Sheet1 - Tabelle 1
Supplementary Data 1. Known effects of narcolepsy risk variants
Locus	chr	rsid	pos	Possible causal variant	Allele frequency	r2 between lead variant and potentially causal variant	loci associated with other autoimmune diseases (*=same lead variant / signal)	predicted response	Description and most likely effect
CD207	2	rs3815556	71059153	rs13383830 (D288N) and rs57302492 (K313I0)	0.062	1	no	Increases immune response to influenza; reduces subcuaneous vaccine efficacy	Langerin is expressed in Langherans cells, a specialized type of dendritic cells characterized by the presence of Birbeck granules. These are present in the epidermis and in the upper and lower respiratory track in humans (Allam et al., 2006 and 2013). CD207 (langerin) W264R causes Birbeck granule deficiency in Langerhans cells with no clear phenotype and it is needed for influenza A entry (Ng et…
IFNAR1	21	rs2096464	34686049	rs6517159	0.301	0.93	no	increases immune response to influenza	IFN-I signaling has a role in regulating anti-viral responses whereby the variant described here is an eQTL for IFNAR1 expression in monocytes and also a lead QTL modulating IFNAR1 expression following influenza infection in vitro (see supplementary Figure 4).
CTSC	11	rs7112455	88051293	rs3888798 (I453L)	0.052	1	no	Effects on CD8 and NK cells through activation of granzymes; could also be involved in antigen processing by APC	CTSC is a cathepsin enzyme highly expressed in Class II positive antigen presenting cells (B cells, dendritic cells and monocytes) and neutrophils. Homozygous mutations in Cathepsin C have been involved in rare autosomal recessive conditions called Haim-Monk and Papillon–Lefèvre, syndromes manifesting with palmoplantar keratoderma, combined with a rapidly progressive periodontitis (Slots et al., …
CTSH	15	rs34593439	79234957	rs34593439 (eQTL); rs2289702 (G11R)	0.11	1	yes*	Involved in antigen processing; possible effect on influenza mimic processing or on HCRT autoantigen processing by APC	CTSH is a cathepsin enzyme highly expressed in Class II positive antigen presenting cells (B cells, dendritic cells and monocytes). Rs34593439 and rs2289702 (located in the leader peptide) are also associated with type 1 diabetes and rheumatoid arthritis (Onengut-Gumuscu et al, 2015; Westra et al., 2018). These SNPs are major pQTLs for CTSH in blood (Sun et al., 2018). Increased CTSH expression i…
DENND1B	1	rs12131588	197666111	rs2488397	0.19	0.91	yes*	Modulation of CD4 and CD8 T cell signaling	The same signal is also involved in childhood asthma (Demenais et al., 2018) and other autoimmune diseases (Franke et al., 2010). It functions as a Rab guanine nucleotide exchange factor and down-regulates TCR signalling in Th2 cells (Yang et al., 2016)
IKZF4-ERBB3	12	rs11171731	56443342	rs11171731	0.33	n/a	yes	Broad celular immune phenotype	IKAROS Family Zinc Finger is important for the development of the T reg phenotype (Sent & Yankee, 2017). The SNP is an eQTL for IKZF4 in subcutaneous adipocytes. Other signals are associated with Vitiligo and Alopecia areata (rs1701704, r2=0.36) (Jing et al., 2012; Petukhova et al., 2010) and type 1 diabetes (rs11171731) (Swafford et al., 2011). Ikaros/IKZF1 is an essential transcription factor e…
SIRPG	20	rs6034239	1616137	rs6034239 (S286L)	0.575	n/a	yes	Modulates CD4 and CD8 T cell activation; modulate long term vaccine responses to childhood vaccination	One of the strong newly discovered associations is in signal-regulatory protein gamma SIRPG (rs6034239, S286L), a receptor-type transmembrane glycoprotein known to interact with CD47, an anti-autophagy signal for the immune system that has shown success in cancer immunotherapy (Hayat et al., 2020). SIRPG enhance antigen-specific T cell proliferation. Although S286 is conserved in all SIRP family …
TNFSF4	1	rs10158467	173131493	rs10158467	0.29	n/a	yes*	Modulates CD4 and CD8 T cell activation	A previously reported association with the Tumour Necrosis Factor TNF Superfamily Member 4 (TNFSF4), also called OX40L, was confirmed in this study. OX40L is found on antigen-presenting cells, activated T cells and other cells types, including lymphoid tissue inducer cells, some endothelia and mast cells. The receptor OX40 (CD134) functions as a late T cell co-stimulatory molecule that promote la…
TRA	14	rs1154155	23002684	rs1483979 (TRAJ24-F9L)	0.17	0.93	no	TCR signaling by autoantigen. The TRAJ24 chain is involved in the recognition by CD4 T cells of HCRT presented by DQ0602 cells	The association signal within TRA locus spans over several J genes over 18 kb and includes 4 SNPs (rs1154155, rs1483979, rs3764159, rs3764160) in perfect LD across ethnic groups. Conditional analysis does not reveal any additional signal. Among TRA SNPs, rs1483979, a SNP changing F9L in the peptide recognizing the groove of the CDR3 region of TRA J24, is the most obvious candidate defining two J2…
TRB	7	rs7458379	142038166	rs1008599	0.394	1	no	TCR signaling by autoantigen. Increases usage of TRBV4-2 a TRB chain involved in the recognition by CD4 cells of amidated HCRT or flu mimics when presented by DQ0602 positive antigen presenting cells	In the TRB region, association peaks over 32 SNPs (from chr7:142025523-142248636) over a 22kb segment. TRBV4-2 is the major segment modulated by NT1-associated SNP rs1008599, although other segments are also modulated.
PRF1	10	rs78325861	72378489	rs35947132 (A91V)	0.046	1	yes*	Protects against CD8 T cell destruction of hypocretin cells	In PRF1, the leading variant rs35947132 causes an amino acid change A91V that acts as an hypomorph and disrupts cytotoxicity of the immunological HLA class I synapse (Voskoboinik et al., 2007; Martinez-Pomar et al., 2013). This relatively rare variant (allele frequency 0.03 in Europeans) has been shown to prevent perforin, a protein expressed only by natural killer (NK) and cytotoxic (CD8+) T cel…
ZNF365	10	rs10995245	64391375	.	0.348	n/a	yes*	unknown	The same signal is a strong QTL for decreased eosenophil and modulation of other white blood cell trait counts (Kichaev et al., 2019). The same signal is also associated with Chronic inflammatory diseases (ankylosing spondylitis, Crohn's disease, psoriasis, primary sclerosing cholangitis, ulcerative colitis) (Ellinghaus et al, 2016) and with atopic eczema in Japan (Hirota et al., 2012), while ZNF…
NAB1	2	rs72917118	191486081	.	0.206	n/a	yes	unknown	NAB1-linked polymorphisms have been associated with multiple autoimmune diseases, notably systemic seropositive rheumatological disorders (Acosta-Herrera et al., 2019) and Primary biliary cholangitis, but these associations are with distinct signals at rs10931468 with r2=0.48 and rs744600 with r2=0.15, a major QTL for expression of NAB1 in lymphoblastic cell lines (Lappalainen et al., 2013).
