# Supplementary material for: Narcolepsy risk loci outline role of T cell autoimmunity and infectious triggers in narcolepsy
Source: Nat Commun. 2023 May 15;14:2709. doi: 10.1038/s41467-023-36120-z (PMC10185546; doi:10.1038/s41467-023-36120-z)
Supplement: Supplementary file 5 — Supplementary Data 2 [file 41467_2023_36120_MOESM5_ESM.xlsx]

## Sheet: Sheet1
Supplementary Data 2. Tissue specific stratified LD score regression
Name	Coefficient	Coefficient standard error	Coefficient P-value
Primary_T_cells_from_peripheral_blood__H3K27ac	1.03452e-06	3.07571e-07	0.000384795
Primary_Natural_Killer_cells_from_peripheral_blood__DNase	1.5409e-06	4.77151e-07	0.000620288
Primary_T_helper_cells_PMA-I_stimulated__H3K27ac	6.31045e-07	2.04847e-07	0.00103301
Primary_Natural_Killer_cells_from_peripheral_blood__H3K27ac	9.45667e-07	3.11416e-07	0.00119605
Primary_T_killer_naive_cells_from_peripheral_blood__H3K4me1	5.71705e-07	2.00391e-07	0.00216582
Primary_T_helper_17_cells_PMA-I_stimulated__H3K27ac	9.48396e-07	3.41116e-07	0.00271565
Primary_T_killer_memory_cells_from_peripheral_blood__H3K4me1	6.29473e-07	2.36311e-07	0.0038638
Primary_T_helper_naive_cells_from_peripheral_blood_1__H3K4me1	5.58337e-07	2.15067e-07	0.00471433
Primary_T_helper_memory_cells_from_peripheral_blood_2__H3K4me1	4.62458e-07	1.78136e-07	0.00471462
Primary_T_helper_cells_PMA-I_stimulated__H3K4me3	1.2619e-06	5.1372e-07	0.00701691
Primary_T_cells_from_peripheral_blood__H3K4me3	2.38103e-06	9.71722e-07	0.0071364
Primary_T_cells_from_peripheral_blood__DNase	1.22357e-06	5.06301e-07	0.0078311
Primary_T_helper_cells_from_peripheral_blood__H3K4me1	4.30171e-07	1.83448e-07	0.0095157
Primary_Natural_Killer_cells_from_peripheral_blood__H3K4me1	4.67874e-07	1.99851e-07	0.00961305
Primary_T_cells_effector_memory_enriched_from_peripheral_blood__H3K27ac	8.80939e-07	3.79455e-07	0.0101274
Primary_T_helper_cells_PMA-I_stimulated__H3K4me1	3.67804e-07	1.58776e-07	0.0102656
Primary_T_cells_from_cord_blood__H3K4me1	8.65054e-07	3.87958e-07	0.0128816
Primary_T_killer_memory_cells_from_peripheral_blood__H3K4me3	1.70563e-06	7.90906e-07	0.0155201
Primary_T_helper_17_cells_PMA-I_stimulated__H3K4me1	4.51431e-07	2.09343e-07	0.0155253
Rectal_Mucosa_Donor_29__H3K9ac	1.25622e-06	5.83123e-07	0.0156083
Primary_T_cells_from_peripheral_blood__H3K4me1	4.50817e-07	2.17134e-07	0.0189369
Primary_T_helper_memory_cells_from_peripheral_blood_1__H3K4me1	3.77801e-07	1.89104e-07	0.0228665
Primary_T_helper_memory_cells_from_peripheral_blood_1__H3K27ac	8.15237e-07	4.10236e-07	0.0234479
Fetal_Kidney__H3K36me3	1.25063e-06	6.30722e-07	0.0236918
Primary_T_cells_from_cord_blood__DNase	1.05493e-06	5.37666e-07	0.0248783
Primary_B_cells_from_peripheral_blood__H3K4me1	3.03253e-07	1.62269e-07	0.0308234
Primary_T_helper_17_cells_PMA-I_stimulated__H3K4me3	1.15018e-06	6.31306e-07	0.0342348
Primary_T_killer_memory_cells_from_peripheral_blood__H3K27ac	8.05285e-07	4.48081e-07	0.036153
Primary_T_cells_effector_memory_enriched_from_peripheral_blood__H3K4me1	5.21981e-07	2.97606e-07	0.0397212
Primary_T_helper_naive_cells_from_peripheral_blood__H3K9ac	1.37237e-06	7.86329e-07	0.0404675
Primary_T_cells_from_cord_blood__H3K4me3	1.77814e-06	1.02511e-06	0.0414066
Primary_T_helper_naive_cells_from_peripheral_blood_1__H3K4me3	1.2806e-06	7.53418e-07	0.0445918
Primary_T_regulatory_cells_from_peripheral_blood__H3K4me1	3.8858e-07	2.29291e-07	0.0450659
Pancreas__DNase	7.65813e-07	4.57062e-07	0.0469169
Primary_T_helper_naive_cells_from_peripheral_blood_2__H3K27ac	5.2176e-07	3.15532e-07	0.0491057
Stomach_Mucosa__H3K4me3	1.19824e-06	7.29445e-07	0.0502255
Primary_T_regulatory_cells_from_peripheral_blood__H3K27ac	4.34568e-07	2.65012e-07	0.0505226
Fetal_Thymus__DNase	7.10453e-07	4.51667e-07	0.0578642
Primary_mononuclear_cells_from_peripheral_blood__H3K9ac	8.35211e-07	5.32889e-07	0.0585191
Fetal_Thymus__H3K4me3	1.55522e-06	1.00116e-06	0.0601627
Rectal_Smooth_Muscle__H3K9ac	1.50359e-06	9.80043e-07	0.0624894
Primary_T_helper_cells_from_peripheral_blood__H3K27ac	5.82716e-07	3.88088e-07	0.0666125
Primary_Natural_Killer_cells_from_peripheral_blood__H3K36me3	2.83814e-07	1.91725e-07	0.0693938
Primary_B_cells_from_peripheral_blood__H3K27ac	4.12052e-07	2.7948e-07	0.0701934
Primary_T_killer_naive_cells_from_peripheral_blood__H3K27ac	8.18126e-07	5.55673e-07	0.070468
Fetal_Kidney__H3K4me3	1.27546e-06	8.6651e-07	0.0705164
Fetal_Intestine_Small__DNase	7.38605e-07	5.06909e-07	0.0725476
Rectal_Mucosa_Donor_29__H3K27ac	3.80654e-07	2.64478e-07	0.0750373
Primary_T_helper_memory_cells_from_peripheral_blood_2__H3K27ac	5.03997e-07	3.52551e-07	0.0764199
Primary_T_helper_naive_cells_from_peripheral_blood_2__H3K4me1	2.45419e-07	1.80271e-07	0.0866946
Primary_neutrophils_from_peripheral_blood__H3K4me1	1.75845e-07	1.30154e-07	0.0883394
Ganglion_Eminence_derived_primary_cultured_neurospheres__H3K36me3	3.38307e-07	2.51173e-07	0.0890046
Fetal_Thymus__H3K27ac	4.07692e-07	3.11625e-07	0.0953899
Primary_B_cells_from_peripheral_blood__DNase	4.32229e-07	3.33632e-07	0.0975693
Primary_Natural_Killer_cells_from_peripheral_blood__H3K4me3	1.11576e-06	8.6403e-07	0.0982922
Primary_T_helper_naive_cells_from_peripheral_blood_2__H3K4me3	8.26708e-07	6.42894e-07	0.099236
Fetal_Lung__H3K36me3	2.73019e-07	2.13857e-07	0.100864
Fetal_Thymus__H3K4me1	2.01121e-07	1.64562e-07	0.110824
Primary_T_helper_17_cells_PMA-I_stimulated__H3K36me3	2.94799e-07	2.45526e-07	0.114937
Primary_T_killer_naive_cells_from_peripheral_blood__H3K9ac	7.67069e-07	6.67265e-07	0.12516
Primary_T_killer_memory_cells_from_peripheral_blood__H3K36me3	4.0466e-07	3.53733e-07	0.126318
Primary_T_helper_memory_cells_from_peripheral_blood_2__H3K36me3	4.60582e-07	4.06755e-07	0.128747
Rectal_Mucosa_Donor_31__H3K27ac	2.84636e-07	2.53197e-07	0.130472
Duodenum_Mucosa__H3K9ac	5.53032e-07	4.95121e-07	0.132005
Primary_B_cells_from_cord_blood__H3K4me1	2.07915e-07	1.86483e-07	0.13244
Primary_T_regulatory_cells_from_peripheral_blood__H3K4me3	6.83382e-07	6.17723e-07	0.1343
Primary_T_helper_naive_cells_from_peripheral_blood_1__H3K27ac	6.64727e-07	6.03188e-07	0.135226
Small_Intestine__H3K27ac	3.54826e-07	3.22999e-07	0.135985
Thymus__H3K27ac	5.70643e-07	5.38107e-07	0.144467
Primary_T_cells_effector_memory_enriched_from_peripheral_blood__H3K4me3	9.18372e-07	8.86676e-07	0.15016
Primary_mononuclear_cells_from_peripheral_blood__H3K4me1	6.35482e-07	6.16997e-07	0.151515
Sigmoid_Colon__H3K27ac	3.12489e-07	3.04728e-07	0.152572
Primary_T_killer_naive_cells_from_peripheral_blood__H3K36me3	3.55801e-07	3.47584e-07	0.153003
Primary_T_killer_naive_cells_from_peripheral_blood__H3K4me3	1.0197e-06	1.01621e-06	0.157825
Primary_neutrophils_from_peripheral_blood__H3K4me3	3.56684e-07	3.59195e-07	0.160353
Primary_hematopoietic_stem_cells_G-CSF-mobilized_Male__H3K4me1	1.65424e-07	1.67835e-07	0.162156
Liver__H3K36me3	1.52539e-07	1.55962e-07	0.164025
Primary_monocytes_from_peripheral_blood__DNase	5.1135e-07	5.25375e-07	0.165201
Right_Atrium__H3K36me3	5.80024e-07	6.22508e-07	0.175732
Primary_hematopoietic_stem_cells_G-CSF-mobilized_Female__H3K36me3	1.48714e-07	1.59848e-07	0.176097
Primary_mononuclear_cells_from_peripheral_blood__H3K27ac	6.42562e-07	7.00055e-07	0.179343
Fetal_Brain_Male__H3K4me3	1.06663e-06	1.16778e-06	0.180521
Primary_hematopoietic_stem_cells_G-CSF-mobilized_Male__H3K36me3	1.44652e-07	1.58515e-07	0.180742
Primary_T_helper_cells_from_peripheral_blood__H3K4me3	7.77934e-07	8.64391e-07	0.184066
Primary_monocytes_from_peripheral_blood__H3K4me1	1.37214e-07	1.5429e-07	0.186914
Primary_monocytes_from_peripheral_blood__H3K27ac	2.52403e-07	2.85732e-07	0.188523
Colonic_Mucosa__H3K9ac	5.62718e-07	6.69203e-07	0.200208
Thymus__H3K4me3	1.09246e-06	1.31334e-06	0.202756
Primary_hematopoietic_stem_cells_short_term_culture__H3K4me1	1.66698e-07	2.05229e-07	0.208323
Primary_T_helper_cells_PMA-I_stimulated__H3K36me3	1.5107e-07	1.86326e-07	0.208745
Primary_hematopoietic_stem_cells_G-CSF-mobilized_Female__H3K4me1	1.19468e-07	1.53643e-07	0.218411
Small_Intestine__DNase	2.62318e-07	3.46595e-07	0.224572
Brain_Anterior_Caudate__H3K4me3	4.53112e-07	5.99117e-07	0.224735
Fetal_Heart__H3K36me3	3.86096e-07	5.19482e-07	0.22867
Primary_hematopoietic_stem_cells_G-CSF-mobilized_Female__DNase	3.54178e-07	4.77846e-07	0.229287
Brain_Anterior_Caudate__H3K9ac	2.65601e-07	3.61242e-07	0.231095
Adipose_Nuclei__H3K27ac	9.08418e-08	1.27112e-07	0.237409
Primary_T_helper_memory_cells_from_peripheral_blood_1__H3K36me3	1.92364e-07	2.74327e-07	0.241582
Left_Ventricle__H3K36me3	1.71961e-07	2.46781e-07	0.242959
Cortex_derived_primary_cultured_neurospheres__H3K4me3	5.76402e-07	8.29127e-07	0.243467
Breast_Myoepithelial_Primary_Cells__H3K36me3	1.1643e-07	1.71826e-07	0.24901
Fetal_Intestine_Small__H3K36me3	9.09847e-08	1.35948e-07	0.251665
Primary_hematopoietic_stem_cells__H3K4me1	2.47195e-07	3.70051e-07	0.252066
Fetal_Intestine_Large__DNase	2.47735e-07	3.77155e-07	0.255638
Fetal_Intestine_Large__H3K4me3	5.33277e-07	8.44749e-07	0.263927
Fetal_Intestine_Large__H3K36me3	1.26497e-07	2.18317e-07	0.281154
Spleen__H3K27ac	1.41512e-07	2.49864e-07	0.285576
Brain_Anterior_Caudate__H3K4me1	1.03151e-07	1.84776e-07	0.288338
Primary_T_cells_from_cord_blood__H3K36me3	2.59574e-07	4.68518e-07	0.289779
Brain_Angular_Gyrus__H3K4me3	3.19786e-07	5.82371e-07	0.291465
Primary_monocytes_from_peripheral_blood__H3K36me3	7.35601e-08	1.34385e-07	0.292057
Primary_mononuclear_cells_from_peripheral_blood__H3K4me3	6.16587e-07	1.14443e-06	0.295022
Brain_Cingulate_Gyrus__H3K4me3	2.6592e-07	5.05105e-07	0.299283
Pancreatic_Islets__H3K4me3	4.5409e-07	8.73962e-07	0.301679
Placenta__H3K36me3	9.83521e-08	1.94875e-07	0.306887
Spleen__H3K4me3	2.37541e-07	5.0136e-07	0.317823
Foreskin_Keratinocyte_Primary_Cells_skin03__H3K36me3	5.38468e-08	1.1484e-07	0.319576
Cortex_derived_primary_cultured_neurospheres__H3K36me3	1.13926e-07	2.44678e-07	0.320746
Colon_Smooth_Muscle__H3K36me3	1.31477e-07	2.82675e-07	0.320924
Rectal_Mucosa_Donor_29__H3K4me3	2.20184e-07	4.8147e-07	0.323722
Primary_T_helper_memory_cells_from_peripheral_blood_1__H3K4me3	3.0956e-07	6.97218e-07	0.328524
Fetal_Brain_Female__H3K4me3	2.77512e-07	6.35393e-07	0.331144
Primary_T_cells_from_peripheral_blood__H3K36me3	8.01942e-08	1.87202e-07	0.334186
Gastric__DNase	2.49511e-07	6.03951e-07	0.339755
Colonic_Mucosa__H3K27ac	1.31315e-07	3.33088e-07	0.346704
Rectal_Mucosa_Donor_29__H3K4me1	1.21085e-07	3.12282e-07	0.349103
Fetal_Thymus__H3K36me3	5.34933e-08	1.41107e-07	0.352308
Primary_B_cells_from_cord_blood__H3K36me3	2.12461e-07	5.66654e-07	0.353853
Breast_variant_Human_Mammary_Epithelial_Cells_(vHMEC)__H3K36me3	4.23004e-08	1.15476e-07	0.357066
Stomach_Mucosa__H3K36me3	1.63704e-07	4.60366e-07	0.361072
Primary_T_helper_memory_cells_from_peripheral_blood_2__H3K4me3	3.07608e-07	8.67416e-07	0.361435
NHDF-Ad_Adult_Dermal_Fibroblast_Primary_Cells__DNase	1.16438e-07	3.35434e-07	0.364248
Primary_T_helper_naive_cells_from_peripheral_blood_1__H3K36me3	9.3206e-08	2.7544e-07	0.367535
Adipose_Nuclei__H3K36me3	7.4448e-08	2.20482e-07	0.36781
Fetal_Intestine_Small__H3K4me3	2.75991e-07	8.40172e-07	0.371269
Primary_hematopoietic_stem_cells__H3K36me3	1.20464e-07	3.74014e-07	0.373695
Fetal_Muscle_Leg__H3K36me3	7.07048e-08	2.27132e-07	0.377789
Pancreas__H3K27ac	1.30991e-07	4.22282e-07	0.378206
Fetal_Adrenal_Gland__DNase	1.46756e-07	4.7464e-07	0.378587
Liver__H3K9ac	8.77504e-08	2.92374e-07	0.382039
Primary_mononuclear_cells_from_peripheral_blood__H3K36me3	6.26121e-08	2.13889e-07	0.384863
Stomach_Smooth_Muscle__H3K4me3	1.71411e-07	5.86057e-07	0.384959
Psoas_Muscle__DNase	9.16249e-08	3.1566e-07	0.385807
Brain_Dorsolateral_Prefrontal_Cortex__H3K9ac	1.56963e-07	5.5862e-07	0.389361
Rectal_Mucosa_Donor_29__H3K36me3	7.13249e-08	2.54651e-07	0.389705
Brain_Inferior_Temporal_Lobe__H3K9ac	9.48877e-08	3.53102e-07	0.39407
Pancreas__H3K4me3	1.87984e-07	7.52996e-07	0.40143
Primary_monocytes_from_peripheral_blood__H3K4me3	2.04505e-07	9.00289e-07	0.410152
Primary_hematopoietic_stem_cells_G-CSF-mobilized_Male__H3K4me3	1.0346e-07	4.68818e-07	0.41267
Primary_T_cells_effector_memory_enriched_from_peripheral_blood__H3K36me3	5.86396e-08	2.69098e-07	0.413749
Thymus__H3K4me1	5.87032e-08	2.94529e-07	0.421009
Primary_hematopoietic_stem_cells_G-CSF-mobilized_Female__H3K4me3	1.24077e-07	6.8065e-07	0.427677
Duodenum_Smooth_Muscle__H3K27ac	6.69751e-08	3.67448e-07	0.427685
Brain_Anterior_Caudate__H3K27ac	2.8365e-08	1.67526e-07	0.432774
Placenta_Amnion__H3K27ac	8.04332e-08	4.95309e-07	0.435499
Psoas_Muscle__H3K36me3	6.7031e-08	4.30455e-07	0.438126
Colon_Smooth_Muscle__H3K9ac	9.23353e-08	5.96242e-07	0.438465
Brain_Hippocampus_Middle__H3K36me3	4.09092e-08	2.64233e-07	0.438481
Brain_Hippocampus_Middle__H3K4me1	2.00965e-08	1.31593e-07	0.439311
Fetal_Kidney__H3K9ac	1.24075e-07	8.19179e-07	0.439806
NHDF-Ad_Adult_Dermal_Fibroblast_Primary_Cells__H3K4me3	1.27628e-07	8.61206e-07	0.441094
Rectal_Mucosa_Donor_31__H3K9ac	5.4975e-08	3.7196e-07	0.441251
Pancreatic_Islets__H3K4me1	2.90037e-08	1.96556e-07	0.441345
Fetal_Muscle_Trunk__H3K36me3	3.52574e-08	2.53904e-07	0.44478
Brain_Substantia_Nigra__H3K9ac	5.25321e-08	4.12902e-07	0.449381
Primary_hematopoietic_stem_cells_G-CSF-mobilized_Male__DNase	5.80595e-08	5.48334e-07	0.457837
Fetal_Brain_Female__H3K36me3	2.71073e-08	2.87055e-07	0.462383
Primary_hematopoietic_stem_cells_G-CSF-mobilized_Female__H3K27ac	2.26701e-08	2.65808e-07	0.466016
Fetal_Lung__H3K9ac	3.99796e-08	4.94674e-07	0.467792
HMEC_Mammary_Epithelial_Primary_Cells__DNase	2.3646e-08	3.42372e-07	0.472469
Fetal_Lung__H3K4me3	3.85971e-08	5.97958e-07	0.474267
Lung__H3K36me3	1.92546e-08	3.107e-07	0.475293
Fetal_Stomach__H3K36me3	8.75029e-09	1.67107e-07	0.47912
Ganglion_Eminence_derived_primary_cultured_neurospheres__H3K4me3	3.03413e-08	5.97118e-07	0.479737
Skeletal_Muscle_Female__H3K9ac	1.71543e-08	3.45565e-07	0.480204
Brain_Hippocampus_Middle__H3K4me3	1.25736e-08	4.57936e-07	0.489048
Rectal_Smooth_Muscle__H3K4me1	2.12696e-09	2.59767e-07	0.496734
Duodenum_Mucosa__H3K36me3	1.83989e-09	2.2582e-07	0.49675
Breast_variant_Human_Mammary_Epithelial_Cells_(vHMEC)__DNase	-2.25946e-09	3.66423e-07	0.50246
Brain_Germinal_Matrix__H3K4me3	-9.44332e-09	6.92302e-07	0.505442
Primary_B_cells_from_peripheral_blood__H3K36me3	-2.29594e-09	1.49549e-07	0.506125
Colon_Smooth_Muscle__H3K4me3	-1.20516e-08	5.9381e-07	0.508096
Rectal_Smooth_Muscle__H3K27ac	-6.01357e-09	2.2408e-07	0.510705
Brain_Substantia_Nigra__H3K4me1	-7.20528e-09	1.57695e-07	0.518222
Fetal_Adrenal_Gland__H3K36me3	-8.9498e-09	1.89635e-07	0.518821
Primary_T_regulatory_cells_from_peripheral_blood__H3K36me3	-1.12838e-08	1.87858e-07	0.523948
Skeletal_Muscle_Male__H3K4me3	-3.05767e-08	4.94355e-07	0.52466
Duodenum_Smooth_Muscle__H3K4me3	-2.66154e-08	3.5687e-07	0.529726
Rectal_Mucosa_Donor_31__H3K4me3	-4.61495e-08	5.83962e-07	0.531495
Small_Intestine__H3K4me3	-8.79649e-08	9.76975e-07	0.535872
Sigmoid_Colon__H3K36me3	-3.72567e-08	3.60988e-07	0.541101
Rectal_Mucosa_Donor_31__H3K4me1	-2.51962e-08	2.20088e-07	0.545572
Pancreatic_Islets__H3K9ac	-1.04473e-07	9.06078e-07	0.545897
Fetal_Muscle_Leg__DNase	-3.07425e-08	2.65343e-07	0.546118
Adipose_Nuclei__H3K4me3	-4.92226e-08	4.20045e-07	0.546643
Stomach_Mucosa__H3K4me1	-2.11662e-08	1.60698e-07	0.552395
Brain_Angular_Gyrus__H3K9ac	-5.66592e-08	4.12721e-07	0.554596
Aorta__H3K27ac	-3.61924e-08	2.55069e-07	0.556418
Fetal_Muscle_Trunk__H3K27ac	-4.03413e-08	2.69511e-07	0.559493
Pancreatic_Islets__H3K36me3	-5.76393e-08	3.82873e-07	0.559832
Small_Intestine__H3K36me3	-9.04271e-08	5.79702e-07	0.561979
Fetal_Kidney__H3K4me1	-9.11997e-08	5.83085e-07	0.562145
Stomach_Smooth_Muscle__H3K36me3	-4.7161e-08	2.957e-07	0.563358
Colon_Smooth_Muscle__H3K4me1	-2.93706e-08	1.79074e-07	0.56514
Aorta__H3K4me3	-1.90039e-07	1.04032e-06	0.572473
Fetal_Stomach__H3K4me3	-2.00409e-07	1.0618e-06	0.574853
Primary_neutrophils_from_peripheral_blood__H3K36me3	-2.39662e-08	1.12189e-07	0.584579
Primary_T_helper_cells_from_peripheral_blood__H3K36me3	-3.88471e-08	1.7025e-07	0.590246
Fetal_Brain_Male__H3K4me1	-3.85945e-08	1.67022e-07	0.591371
Rectal_Smooth_Muscle__H3K4me3	-1.9122e-07	8.25388e-07	0.591604
Colon_Smooth_Muscle__H3K27ac	-5.3621e-08	2.26551e-07	0.593549
Stomach_Smooth_Muscle__H3K27ac	-5.11685e-08	1.90291e-07	0.605995
Duodenum_Mucosa__H3K4me3	-1.20569e-07	4.45864e-07	0.60658
Sigmoid_Colon__H3K4me3	-2.39645e-07	8.50442e-07	0.610947
Fetal_Heart__H3K4me3	-1.12846e-07	3.98824e-07	0.611391
Fetal_Muscle_Trunk__DNase	-8.55713e-08	2.99515e-07	0.612446
Brain_Cingulate_Gyrus__H3K27ac	-4.65764e-08	1.60663e-07	0.614054
Adipose_Nuclei__H3K9ac	-1.23798e-07	4.17361e-07	0.616622
Aorta__H3K4me1	-1.20608e-07	3.99279e-07	0.618699
Fetal_Brain_Female__DNase	-1.13964e-07	3.74443e-07	0.619572
Fetal_Heart__H3K4me1	-3.98057e-08	1.30547e-07	0.619785
Duodenum_Mucosa__H3K4me1	-6.84697e-08	2.21007e-07	0.621647
NHDF-Ad_Adult_Dermal_Fibroblast_Primary_Cells__H3K9ac	-1.82833e-07	5.7969e-07	0.623771
Brain_Substantia_Nigra__H3K27ac	-4.44913e-08	1.39706e-07	0.624933
Skeletal_Muscle_Female__H3K4me3	-1.34959e-07	4.08818e-07	0.629346
Pancreas__H3K4me1	-8.33534e-08	2.47221e-07	0.632002
Right_Atrium__H3K4me1	-1.11539e-07	3.2022e-07	0.6362
Lung__H3K4me1	-1.11137e-07	3.13992e-07	0.638311
Brain_Germinal_Matrix__H3K36me3	-1.25631e-07	3.45277e-07	0.642017
Pancreatic_Islets__H3K27ac	-1.86275e-07	5.09406e-07	0.642695
Stomach_Smooth_Muscle__H3K4me1	-8.73214e-08	2.30265e-07	0.647738
Psoas_Muscle__H3K27ac	-1.0548e-07	2.76333e-07	0.648663
Brain_Cingulate_Gyrus__H3K4me1	-6.83677e-08	1.74808e-07	0.652139
Liver__H3K27ac	-6.16092e-08	1.4879e-07	0.660588
Fetal_Intestine_Small__H3K27ac	-7.61482e-08	1.81674e-07	0.662446
Placenta__DNase	-1.3497e-07	3.03712e-07	0.671624
Osteoblast_Primary_Cells__H3K36me3	-5.71961e-08	1.27512e-07	0.673124
HMEC_Mammary_Epithelial_Primary_Cells__H3K36me3	-1.46659e-07	3.26231e-07	0.673485
Brain_Anterior_Caudate__H3K36me3	-1.2271e-07	2.71279e-07	0.674487
Fetal_Muscle_Leg__H3K4me1	-6.84516e-08	1.50663e-07	0.675206
Brain_Inferior_Temporal_Lobe__H3K36me3	-1.22671e-07	2.68666e-07	0.676018
Ovary__H3K4me3	-3.62933e-07	7.89157e-07	0.677206
Primary_hematopoietic_stem_cells_short_term_culture__H3K36me3	-8.38901e-08	1.79661e-07	0.679727
Psoas_Muscle__H3K4me3	-4.34285e-07	9.03372e-07	0.684649
Aorta__H3K36me3	-3.2828e-07	6.77333e-07	0.686043
Fetal_Intestine_Large__H3K27ac	-8.87488e-08	1.75247e-07	0.693719
Breast_Myoepithelial_Primary_Cells__H3K9ac	-2.5415e-07	4.95042e-07	0.696161
Brain_Dorsolateral_Prefrontal_Cortex__H3K4me1	-1.20069e-07	2.3343e-07	0.696503
Brain_Substantia_Nigra__H3K36me3	-2.13756e-07	4.02321e-07	0.702397
Fetal_Brain_Male__H3K36me3	-4.23059e-07	7.81641e-07	0.705831
Brain_Dorsolateral_Prefrontal_Cortex__H3K36me3	-1.7537e-07	3.23677e-07	0.706023
Fetal_Intestine_Small__H3K4me1	-8.57316e-08	1.53134e-07	0.712208
Liver__H3K4me1	-7.61785e-08	1.359e-07	0.712447
Brain_Inferior_Temporal_Lobe__H3K4me3	-2.88157e-07	5.0287e-07	0.716686
Pancreas__H3K36me3	-1.88619e-07	3.27643e-07	0.717586
Breast_variant_Human_Mammary_Epithelial_Cells_(vHMEC)__H3K4me3	-4.37099e-07	7.56204e-07	0.718374
Fetal_Muscle_Leg__H3K27ac	-1.23738e-07	2.13841e-07	0.718586
Brain_Inferior_Temporal_Lobe__H3K27ac	-8.84907e-08	1.47464e-07	0.725775
Brain_Cingulate_Gyrus__H3K9ac	-2.70959e-07	4.44077e-07	0.729123
Right_Ventricle__H3K4me1	-1.42408e-07	2.31444e-07	0.730823
Skeletal_Muscle_Male__H3K9ac	-1.72203e-07	2.75748e-07	0.733849
Foreskin_Keratinocyte_Primary_Cells_skin02__H3K36me3	-1.35357e-07	2.15646e-07	0.734894
Fetal_Muscle_Trunk__H3K4me1	-8.40806e-08	1.33718e-07	0.735258
Stomach_Mucosa__H3K9ac	-2.43264e-07	3.84358e-07	0.736604
Placenta__H3K27ac	-9.98717e-08	1.57217e-07	0.737367
Left_Ventricle__H3K4me1	-1.48904e-07	2.30551e-07	0.740816
Primary_hematopoietic_stem_cells__H3K4me3	-6.12586e-07	9.22003e-07	0.746785
Skeletal_Muscle_Male__H3K36me3	-1.75551e-07	2.63488e-07	0.747377
Fetal_Stomach__DNase	-3.60419e-07	5.34268e-07	0.750036
Brain_Inferior_Temporal_Lobe__H3K4me1	-1.58964e-07	2.34508e-07	0.75107
Breast_Myoepithelial_Primary_Cells__H3K4me1	-9.56653e-08	1.37511e-07	0.756688
Brain_Angular_Gyrus__H3K4me1	-1.43788e-07	2.04518e-07	0.758991
Esophagus__H3K27ac	-1.92456e-07	2.7222e-07	0.760214
Placenta_Amnion__H3K4me1	-1.54981e-07	2.18487e-07	0.760942
Rectal_Smooth_Muscle__H3K36me3	-3.30349e-07	4.63808e-07	0.761846
NHEK-Epidermal_Keratinocyte_Primary_Cells__H3K36me3	-1.57949e-07	2.19971e-07	0.763635
Fetal_Lung__DNase	-2.35136e-07	3.26798e-07	0.764088
Spleen__H3K4me1	-1.80714e-07	2.44459e-07	0.77012
Foreskin_Melanocyte_Primary_Cells_skin03__H3K36me3	-1.04504e-07	1.40887e-07	0.770884
Gastric__H3K27ac	-2.75078e-07	3.50809e-07	0.783516
Fetal_Brain_Female__H3K4me1	-2.02767e-07	2.56518e-07	0.785371
Fetal_Intestine_Large__H3K4me1	-1.22327e-07	1.54586e-07	0.785622
Rectal_Mucosa_Donor_31__H3K36me3	-1.86485e-07	2.32663e-07	0.788586
Skeletal_Muscle_Female__H3K36me3	-1.77285e-07	2.16403e-07	0.793674
NHEK-Epidermal_Keratinocyte_Primary_Cells__H3K9ac	-2.74686e-07	3.29269e-07	0.797924
Fetal_Brain_Male__DNase	-3.34915e-07	3.87719e-07	0.806154
Skeletal_Muscle_Female__H3K27ac	-1.43867e-07	1.6631e-07	0.806496
Thymus__H3K36me3	-2.99069e-07	3.45678e-07	0.806526
Lung__H3K27ac	-2.67847e-07	3.08276e-07	0.807537
Foreskin_Melanocyte_Primary_Cells_skin03__H3K4me3	-6.4105e-07	7.32247e-07	0.809337
Colonic_Mucosa__H3K4me1	-2.86612e-07	3.21551e-07	0.813627
Foreskin_Keratinocyte_Primary_Cells_skin02__H3K4me1	-2.11887e-07	2.3742e-07	0.813926
Fetal_Muscle_Trunk__H3K4me3	-8.19402e-07	9.16624e-07	0.814322
Stomach_Smooth_Muscle__H3K9ac	-5.57364e-07	6.19569e-07	0.815834
Small_Intestine__H3K4me1	-3.07442e-07	3.41588e-07	0.81595
Foreskin_Keratinocyte_Primary_Cells_skin02__H3K4me3	-5.75548e-07	6.33553e-07	0.818178
Esophagus__H3K36me3	-2.45204e-07	2.69573e-07	0.818484
Foreskin_Fibroblast_Primary_Cells_skin01__H3K36me3	-1.46777e-07	1.59912e-07	0.820653
Fetal_Muscle_Leg__H3K4me3	-7.9478e-07	8.58506e-07	0.822718
Brain_Hippocampus_Middle__H3K27ac	-1.39229e-07	1.50192e-07	0.823039
Brain_Germinal_Matrix__H3K4me1	-3.80945e-07	4.01445e-07	0.828673
NHLF_Lung_Fibroblast_Primary_Cells__H3K4me3	-9.05116e-07	9.53715e-07	0.8287
Foreskin_Melanocyte_Primary_Cells_skin03__H3K4me1	-1.34285e-07	1.40021e-07	0.83123
Duodenum_Smooth_Muscle__H3K4me1	-3.04001e-07	3.14215e-07	0.833351
Sigmoid_Colon__H3K4me1	-4.85069e-07	4.91296e-07	0.838258
Fetal_Adrenal_Gland__H3K4me3	-1.03077e-06	1.03492e-06	0.840371
Ovary__H3K27ac	-2.86815e-07	2.79618e-07	0.847492
Spleen__H3K36me3	-1.98741e-07	1.93325e-07	0.848029
Primary_hematopoietic_stem_cells_short_term_culture__H3K4me3	-7.63537e-07	7.3987e-07	0.848961
Ovary__H3K36me3	-3.1657e-07	3.06295e-07	0.849326
Duodenum_Smooth_Muscle__H3K36me3	-3.11956e-07	2.97373e-07	0.85292
Foreskin_Keratinocyte_Primary_Cells_skin03__H3K27ac	-2.15348e-07	2.03766e-07	0.854707
Liver__H3K4me3	-3.06576e-07	2.89489e-07	0.855206
Colonic_Mucosa__H3K36me3	-3.35062e-07	3.14909e-07	0.856335
Primary_T_helper_naive_cells_from_peripheral_blood_2__H3K36me3	-2.53403e-07	2.37668e-07	0.856834
Fetal_Lung__H3K4me1	-1.69608e-07	1.56943e-07	0.860083
Ovary__H3K4me1	-2.98169e-07	2.75569e-07	0.860377
Fetal_Kidney__DNase	-4.5755e-07	4.21935e-07	0.860908
Adipose_Nuclei__H3K4me1	-2.046e-07	1.88024e-07	0.861737
Cortex_derived_primary_cultured_neurospheres__H3K4me1	-2.07067e-07	1.88965e-07	0.863416
Brain_Dorsolateral_Prefrontal_Cortex__H3K4me3	-7.6107e-07	6.70915e-07	0.871682
HMEC_Mammary_Epithelial_Primary_Cells__H3K9ac	-4.43526e-07	3.8531e-07	0.875152
Foreskin_Fibroblast_Primary_Cells_skin02__H3K36me3	-2.22882e-07	1.92725e-07	0.876257
Skeletal_Muscle_Male__H3K4me1	-1.99896e-07	1.72163e-07	0.877196
Primary_B_cells_from_peripheral_blood__H3K4me3	-9.59774e-07	8.19651e-07	0.879191
Esophagus__H3K4me1	-3.7783e-07	3.2222e-07	0.879519
Right_Atrium__H3K4me3	-9.39932e-07	7.99842e-07	0.880032
Foreskin_Melanocyte_Primary_Cells_skin01__H3K36me3	-3.87276e-07	3.29129e-07	0.880336
Fetal_Adrenal_Gland__H3K27ac	-2.24936e-07	1.91035e-07	0.880495
Foreskin_Fibroblast_Primary_Cells_skin01__DNase	-4.22492e-07	3.56953e-07	0.881716
Brain_Angular_Gyrus__H3K27ac	-2.16398e-07	1.81616e-07	0.883274
Placenta_Amnion__H3K4me3	-1.1437e-06	9.52582e-07	0.885053
Gastric__H3K4me3	-7.37891e-07	6.14034e-07	0.885262
Ovary__DNase	-4.5758e-07	3.72607e-07	0.890286
Placenta__H3K4me3	-8.41298e-07	6.82898e-07	0.891017
Foreskin_Keratinocyte_Primary_Cells_skin02__DNase	-3.69758e-07	2.9957e-07	0.891453
Fetal_Adrenal_Gland__H3K4me1	-2.27289e-07	1.80463e-07	0.896071
Primary_B_cells_from_cord_blood__H3K4me3	-1.24877e-06	9.9105e-07	0.896174
Breast_variant_Human_Mammary_Epithelial_Cells_(vHMEC)__H3K4me1	-2.16739e-07	1.72002e-07	0.896183
Brain_Substantia_Nigra__H3K4me3	-6.82772e-07	5.40601e-07	0.896703
HMEC_Mammary_Epithelial_Primary_Cells__H3K4me3	-9.43799e-07	7.47184e-07	0.896731
Ganglion_Eminence_derived_primary_cultured_neurospheres__H3K4me1	-3.41634e-07	2.67635e-07	0.89911
Foreskin_Melanocyte_Primary_Cells_skin01__DNase	-3.92996e-07	2.95867e-07	0.907958
Right_Ventricle__H3K4me3	-9.92377e-07	7.46503e-07	0.908137
NHEK-Epidermal_Keratinocyte_Primary_Cells__H3K4me1	-2.14632e-07	1.58145e-07	0.912639
Left_Ventricle__H3K27ac	-2.53058e-07	1.83883e-07	0.915619
Brain_Cingulate_Gyrus__H3K36me3	-3.88789e-07	2.80455e-07	0.917169
Brain_Angular_Gyrus__H3K36me3	-4.60506e-07	3.30333e-07	0.918351
Fetal_Stomach__H3K4me1	-2.26072e-07	1.61885e-07	0.918718
Colonic_Mucosa__H3K4me3	-1.02179e-06	7.30278e-07	0.91912
NHEK-Epidermal_Keratinocyte_Primary_Cells__H3K4me3	-6.84479e-07	4.81198e-07	0.922552
Foreskin_Fibroblast_Primary_Cells_skin02__DNase	-5.04599e-07	3.54177e-07	0.922879
Brain_Dorsolateral_Prefrontal_Cortex__H3K27ac	-3.03863e-07	2.11629e-07	0.924475
Right_Atrium__H3K27ac	-4.09358e-07	2.84491e-07	0.924913
Foreskin_Melanocyte_Primary_Cells_skin01__H3K4me1	-6.4874e-07	4.50664e-07	0.924998
Fetal_Heart__DNase	-3.25028e-07	2.21492e-07	0.928873
Foreskin_Melanocyte_Primary_Cells_skin03__H3K27ac	-3.39469e-07	2.30174e-07	0.929872
NHEK-Epidermal_Keratinocyte_Primary_Cells__H3K27ac	-2.92763e-07	1.98229e-07	0.930148
HMEC_Mammary_Epithelial_Primary_Cells__H3K27ac	-3.40629e-07	2.22239e-07	0.937327
Fetal_Heart__H3K9ac	-3.41394e-07	2.19757e-07	0.939849
Fetal_Stomach__H3K27ac	-3.63669e-07	2.31708e-07	0.941736
NHLF_Lung_Fibroblast_Primary_Cells__H3K36me3	-5.79337e-07	3.63718e-07	0.9444
NHEK-Epidermal_Keratinocyte_Primary_Cells__DNase	-4.75936e-07	2.96391e-07	0.945837
Foreskin_Keratinocyte_Primary_Cells_skin03__H3K4me1	-2.72726e-07	1.60529e-07	0.955333
Gastric__H3K4me1	-5.4522e-07	3.10089e-07	0.960649
Esophagus__H3K4me3	-1.3752e-06	7.76692e-07	0.961685
NHDF-Ad_Adult_Dermal_Fibroblast_Primary_Cells__H3K4me1	-3.66804e-07	2.03541e-07	0.964236
Psoas_Muscle__H3K4me1	-5.1599e-07	2.76842e-07	0.968828
Right_Ventricle__H3K27ac	-4.03389e-07	2.15115e-07	0.969619
Foreskin_Fibroblast_Primary_Cells_skin02__H3K27ac	-4.32085e-07	2.28138e-07	0.970885
Foreskin_Fibroblast_Primary_Cells_skin02__H3K4me3	-5.44104e-07	2.84507e-07	0.972091
Skeletal_Muscle_Female__H3K4me1	-2.7886e-07	1.43706e-07	0.97384
Lung__H3K4me3	-1.38153e-06	7.11732e-07	0.973876
NHDF-Ad_Adult_Dermal_Fibroblast_Primary_Cells__H3K27ac	-6.08141e-07	3.11338e-07	0.974609
NHLF_Lung_Fibroblast_Primary_Cells__DNase	-8.12865e-07	4.13197e-07	0.975423
Placenta__H3K4me1	-3.53743e-07	1.78996e-07	0.975938
HMEC_Mammary_Epithelial_Primary_Cells__H3K4me1	-3.7109e-07	1.85796e-07	0.977103
Foreskin_Keratinocyte_Primary_Cells_skin03__H3K4me3	-1.01102e-06	4.96403e-07	0.979159
Foreskin_Melanocyte_Primary_Cells_skin01__H3K4me3	-1.329e-06	6.52201e-07	0.97921
Foreskin_Fibroblast_Primary_Cells_skin01__H3K4me3	-7.2387e-07	3.53745e-07	0.979637
Gastric__H3K36me3	-4.75441e-07	2.28734e-07	0.981172
Breast_Myoepithelial_Primary_Cells__H3K4me3	-1.20046e-06	5.62503e-07	0.983584
NHDF-Ad_Adult_Dermal_Fibroblast_Primary_Cells__H3K36me3	-9.80152e-07	4.38324e-07	0.987329
Right_Ventricle__H3K36me3	-5.76589e-07	2.48472e-07	0.989844
Foreskin_Fibroblast_Primary_Cells_skin01__H3K27ac	-5.03289e-07	2.13554e-07	0.990782
Foreskin_Fibroblast_Primary_Cells_skin02__H3K4me1	-4.07812e-07	1.72709e-07	0.990894
NHLF_Lung_Fibroblast_Primary_Cells__H3K27ac	-6.54831e-07	2.70841e-07	0.992192
Foreskin_Melanocyte_Primary_Cells_skin01__H3K27ac	-1.21705e-06	4.9029e-07	0.993473
NHLF_Lung_Fibroblast_Primary_Cells__H3K4me1	-6.74972e-07	2.70919e-07	0.993638
Foreskin_Fibroblast_Primary_Cells_skin01__H3K4me1	-3.65417e-07	1.44895e-07	0.994165
NHLF_Lung_Fibroblast_Primary_Cells__H3K9ac	-1.87555e-06	6.82909e-07	0.996987
Placenta_Amnion__H3K36me3	-6.10652e-07	2.18724e-07	0.99738
Osteoblast_Primary_Cells__H3K4me3	-1.36146e-06	4.7831e-07	0.997789
Left_Ventricle__H3K4me3	-2.65485e-06	9.02127e-07	0.998374
Osteoblast_Primary_Cells__H3K27ac	-5.03517e-07	1.51978e-07	0.999539
Osteoblast_Primary_Cells__H3K4me1	-5.07601e-07	1.40877e-07	0.999843
