# Supplementary material for: Narcolepsy risk loci outline role of T cell autoimmunity and infectious triggers in narcolepsy
Source: Nat Commun. 2023 May 15;14:2709. doi: 10.1038/s41467-023-36120-z (PMC10185546; doi:10.1038/s41467-023-36120-z)
Supplement: Supplementary file 6 — Supplementary Data 3 [file 41467_2023_36120_MOESM6_ESM.xlsx]

## Sheet: Sheet1 - Tabelle 1
Supplementary Data 3. Association of rs1154155 with T cell receptor repertoire and chain usage
SNP	Gene	Gene ID	Chromosome	SNP location	Gene location	Distance	R-value	P-value	P-value - log10	Adjusted r2	Gradient	Chain	Empiric p-value	SNP rank	SNPs per gene
rs1154155	TRAJ28	TRAJ28	14	23002684	22984600	18084	-2,12E-01	1.36E-10	9.8667	0.0441	-0.4175	TRAJ	0	6	8406
rs1154155	TRAJ2	TRAJ2	14	23002684	23013014	10330	1,92E-01	6.51E-09	8.1866	0.036	0.3782	TRAJ	0	58	8380
rs1154155	TRAJ26	TRAJ26	14	23002684	22987423	15261	-1,14E-01	6,01E-04	3.2213	0.012	-0.225	TRAJ	0.7141	8	8407
rs1154155	TRAJ24	TRAJ24	14	23002684	22988946	13738	1,04E-01	1,75E-03	2.7578	0.0098	0.2054	TRAJ	0.9633	72	8410
rs1154155	TRAJ27	TRAJ27	14	23002684	22985250	17434	-7,80E-02	1,97E-02	1.7059	0.005	-0.1532	TRAJ	1	150	8406
rs1154155	TRAJ10	TRAJ10	14	23002684	23002444	240	7,50E-02	2,42E-02	1.6159	0.0046	0.148	TRAJ	1	123	8402
rs1154155	TRAJ54	TRAJ54	14	23002684	22951275	51409	-6,40E-02	5,69E-02	1.2448	0.0029	-0.1251	TRAJ	1	425	8444
rs1154155	TRAJ43	TRAJ43	14	23002684	22964895	37789	6,10E-02	6,88E-02	1.1625	0.0026	0.1196	TRAJ	1	964	8427
rs1154155	TRAV38-2DV8	TRAV38-2DV8	14	23002684	22748987	253697	-5,70E-02	9,08E-02	1.0418	0.0021	-0.1112	TRAV	1	1348	8435
rs1154155	TRAJ29	TRAJ29	14	23002684	22982920	19764	5,60E-02	9,58E-02	1.0187	0.002	0.1095	TRAJ	1	1123	8409
rs1154155	TRAJ3	TRAJ3	14	23002684	23012121	9437	5,10E-02	1,27E-01	0.8958	0.0015	0.1003	TRAJ	1	1584	8385
rs1154155	TRAV8-3	TRAV8-3	14	23002684	22320734	681950	5,10E-02	1,28E-01	0.8924	0.0015	0.1	TRAV	1	1591	8581
rs1154155	TRAJ57	TRAJ57	14	23002684	22947860	54824	-4,80E-02	1,51E-01	0.8202	0.0012	-0.0943	TRAJ	1	1753	8439
rs1154155	TRAV41	TRAV41	14	23002684	22788619	214065	-4,70E-02	1,61E-01	0.7933	0.0011	-0.0922	TRAV	1	1915	8370
rs1154155	TRAJ40	TRAJ40	14	23002684	22968671	34013	-4,60E-02	1,66E-01	0.7799	0.001	-0.0911	TRAJ	1	1551	8424
rs1154155	TRAJ8	TRAJ8	14	23002684	23005091	2407	-4,50E-02	1,82E-01	0.7411	9.00E-04	-0.0878	TRAJ	1	1754	8396
rs1154155	TRAJ30	TRAJ30	14	23002684	22981833	20851	4,30E-02	2,02E-01	0.6938	7.00E-04	0.0838	TRAJ	1	1753	8413
rs1154155	TRAV26-1	TRAV26-1	14	23002684	22591275	411409	4,30E-02	2,03E-01	0.6921	7.00E-04	0.0837	TRAV	1	2198	8398
rs1154155	TRAV12-1	TRAV12-1	14	23002684	22309421	693263	4,10E-02	2,22E-01	0.6534	6.00E-04	0.0803	TRAV	1	2624	8592
rs1154155	TRAV38-1	TRAV38-1	14	23002684	22739850	262834	-3,90E-02	2,39E-01	0.6207	4.00E-04	-0.0774	TRAV	1	2740	8445
rs1154155	TRAV34	TRAV34	14	23002684	22675417	327267	-3,90E-02	2,44E-01	0.6119	4.00E-04	-0.0765	TRAV	1	2198	8307
rs1154155	TRAV25	TRAV25	14	23002684	22580299	422385	3,90E-02	2,47E-01	0.6066	4.00E-04	0.0761	TRAV	1	2043	8403
rs1154155	TRDJ3	TRDJ3	14	23002684	22928089	74595	3,80E-02	2,58E-01	0.5876	3.00E-04	0.0743	TRDJ	1	2144	8454
rs1154155	TRAJ6	TRAJ6	14	23002684	23008015	5331	-3,70E-02	2,63E-01	0.5809	3.00E-04	-0.0737	TRAJ	1	2786	8396
rs1154155	TRAJ33	TRAJ33	14	23002684	22977586	25098	3,70E-02	2,64E-01	0.5782	3.00E-04	0.0734	TRAJ	1	2625	8414
rs1154155	TRAV20	TRAV20	14	23002684	22508839	493845	-3,60E-02	2,76E-01	0.5593	2.00E-04	-0.0717	TRAV	1	2472	8406
rs1154155	TRAV10	TRAV10	14	23002684	22293635	709049	3,60E-02	2,89E-01	0.5396	1.00E-04	0.0698	TRAV	1	3158	8575
rs1154155	TRAJ58	TRAJ58	14	23002684	22946695	55989	3,50E-02	2,93E-01	0.5328	1.00E-04	0.0691	TRAJ	1	2797	8443
rs1154155	TRAJ13	TRAJ13	14	23002684	23000025	2659	-3,10E-02	3,55E-01	0.4502	-2.00E-04	-0.0609	TRAJ	1	2607	8409
rs1154155	TRAJ37	TRAJ37	14	23002684	22972734	29950	3,10E-02	3,60E-01	0.4435	-2.00E-04	0.0602	TRAJ	1	3029	8424
rs1154155	TRAV9-2	TRAV9-2	14	23002684	22409312	593372	3,10E-02	3,60E-01	0.4432	-2.00E-04	0.0601	TRAV	1	3670	8579
rs1154155	TRAV22	TRAV22	14	23002684	22538819	463865	-2,90E-02	3,79E-01	0.4209	-3.00E-04	-0.0578	TRAV	1	3392	8396
rs1154155	TRAV6	TRAV6	14	23002684	22236728	765956	-2,90E-02	3,83E-01	0.4166	-3.00E-04	-0.0574	TRAV	1	3294	8579
rs1154155	TRAV23DV6	TRAV23DV6	14	23002684	22554683	448001	2,90E-02	3,90E-01	0.4087	-3.00E-04	0.0565	TRAV	1	3558	8378
rs1154155	TRAV17	TRAV17	14	23002684	22465777	536907	-2,80E-02	4,00E-01	0.3975	-3.00E-04	-0.0553	TRAV	1	3612	8484
rs1154155	TRAJ21	TRAJ21	14	23002684	22992572	10112	2,70E-02	4,19E-01	0.3782	-4.00E-04	0.0532	TRAJ	1	3809	8413
rs1154155	TRAV24	TRAV24	14	23002684	22573619	429065	-2,70E-02	4,26E-01	0.371	-4.00E-04	-0.0524	TRAV	1	3900	8406
rs1154155	TRAJ7	TRAJ7	14	23002684	23006566	3882	-2,70E-02	4,27E-01	0.3692	-4.00E-04	-0.0522	TRAJ	1	4240	8397
rs1154155	TRAJ49	TRAJ49	14	23002684	22958475	44209	-2,60E-02	4,45E-01	0.352	-5.00E-04	-0.0503	TRAJ	1	4073	8436
rs1154155	TRDJ1	TRDJ1	14	23002684	22919080	83604	2,50E-02	4,49E-01	0.3477	-5.00E-04	0.0498	TRDJ	1	4059	8431
rs1154155	TRAV40	TRAV40	14	23002684	22782921	219763	2,50E-02	4,61E-01	0.336	-5.00E-04	0.0485	TRAV	1	3890	8381
rs1154155	TRAJ11	TRAJ11	14	23002684	23001451	1233	-2,40E-02	4,73E-01	0.3249	-5.00E-04	-0.0472	TRAJ	1	4374	8406
rs1154155	TRAV19	TRAV19	14	23002684	22475750	526934	-2,30E-02	4,83E-01	0.3157	-6.00E-04	-0.0461	TRAV	1	4189	8472
rs1154155	TRAJ17	TRAJ17	14	23002684	22995811	6873	-2,30E-02	4,93E-01	0.307	-6.00E-04	-0.0451	TRAJ	1	4520	8413
rs1154155	TRAJ36	TRAJ36	14	23002684	22974095	28589	2,30E-02	4,96E-01	0.3046	-6.00E-04	0.0448	TRAJ	1	4330	8421
rs1154155	TRAV8-1	TRAV8-1	14	23002684	22265458	737226	-2,30E-02	4,98E-01	0.3027	-6.00E-04	-0.0446	TRAV	1	5059	8503
rs1154155	TRAJ56	TRAJ56	14	23002684	22948509	54175	-2,10E-02	5,23E-01	0.2813	-7.00E-04	-0.042	TRAJ	1	4494	8441
rs1154155	TRAV18	TRAV18	14	23002684	22471344	531340	-2,10E-02	5,33E-01	0.2736	-7.00E-04	-0.041	TRAV	1	4893	8471
rs1154155	TRDC	TRDC	14	23002684	22931923	70761	2,10E-02	5,35E-01	0.2719	-7.00E-04	0.0408	TRDJ	1	4277	8438
rs1154155	TRAV8-4	TRAV8-4	14	23002684	22362612	640072	1,90E-02	5,76E-01	0.2399	-8.00E-04	0.0368	TRAV	1	5455	8521
rs1154155	TRAJ22	TRAJ22	14	23002684	22991015	11669	-1,80E-02	5,82E-01	0.2349	-8.00E-04	-0.0362	TRAJ	1	5209	8412
rs1154155	TRAV13-2	TRAV13-2	14	23002684	22386362	616322	1,80E-02	5,88E-01	0.2306	-8.00E-04	0.0356	TRAV	1	5268	8536
rs1154155	TRAV35	TRAV35	14	23002684	22689791	312893	-1,80E-02	5,92E-01	0.2277	-8.00E-04	-0.0353	TRAV	1	5557	8333
rs1154155	TRAJ31	TRAJ31	14	23002684	22979950	22734	1,70E-02	6,07E-01	0.2167	-8.00E-04	0.0338	TRAJ	1	5278	8417
rs1154155	TRAJ47	TRAJ47	14	23002684	22961837	40847	-1,70E-02	6,15E-01	0.2113	-8.00E-04	-0.0331	TRAJ	1	5321	8427
rs1154155	TRAJ20	TRAJ20	14	23002684	22993295	9389	-1,70E-02	6,17E-01	0.21	-8.00E-04	-0.0329	TRAJ	1	5243	8413
rs1154155	TRAV8-6	TRAV8-6	14	23002684	22446698	555986	1,70E-02	6,18E-01	0.2089	-8.00E-04	0.0328	TRAV	1	5471	8551
rs1154155	TRAJ38	TRAJ38	14	23002684	22971214	31470	-1,60E-02	6,31E-01	0.2002	-9.00E-04	-0.0316	TRAJ	1	5060	8424
rs1154155	TRDV1	TRDV1	14	23002684	22564308	438376	-1,60E-02	6,33E-01	0.1983	-9.00E-04	-0.0314	TRDV	1	4875	8397
rs1154155	TRAV4	TRAV4	14	23002684	22204433	798251	-1,60E-02	6,40E-01	0.1936	-9.00E-04	-0.0307	TRAV	1	6244	8660
rs1154155	TRAV8-5	TRAV8-5	14	23002684	22371256	631428	1,60E-02	6,42E-01	0.1922	-9.00E-04	0.0306	TRAV	1	5907	8531
rs1154155	TRAV14DV4	TRAV14DV4	14	23002684	22392238	610446	-1,50E-02	6,48E-01	0.1882	-9.00E-04	-0.03	TRAV	1	6279	8540
rs1154155	TRAJ1	TRAJ1	14	23002684	23013980	11296	-1,50E-02	6,52E-01	0.1859	-9.00E-04	-0.0297	TRAJ	1	5600	8368
rs1154155	TRAJ5	TRAJ5	14	23002684	23009189	6505	1,50E-02	6,58E-01	0.1818	-9.00E-04	0.0291	TRAJ	1	5606	8390
rs1154155	TRAJ35	TRAJ35	14	23002684	22975628	27056	-1,50E-02	6,64E-01	0.178	-9.00E-04	-0.0286	TRAJ	1	5624	8423
rs1154155	TRAJ39	TRAJ39	14	23002684	22970584	32100	-1,40E-02	6,66E-01	0.1764	-9.00E-04	-0.0284	TRAJ	1	5940	8423
rs1154155	TRAV21	TRAV21	14	23002684	22520772	481912	-1,30E-02	6,94E-01	0.1585	-9.00E-04	-0.0259	TRAV	1	5864	8414
rs1154155	TRAV1-1	TRAV1-1	14	23002684	22089990	912694	-1,30E-02	6,97E-01	0.1568	-9.00E-04	-0.0256	TRAV	1	6158	8784
rs1154155	TRAJ16	TRAJ16	14	23002684	22997486	5198	1,10E-02	7,37E-01	0.1326	-0.001	0.0221	TRAJ	1	6337	8414
rs1154155	TRAV12-3	TRAV12-3	14	23002684	22433679	569005	-1,10E-02	7,40E-01	0.1307	-0.001	-0.0218	TRAV	1	6329	8568
rs1154155	TRAV29DV5	TRAV29DV5	14	23002684	22631133	371551	-1,10E-02	7,46E-01	0.1273	-0.001	-0.0213	TRAV	1	6113	8306
rs1154155	TRAV36DV7	TRAV36DV7	14	23002684	22694640	308044	-1,00E-02	7,64E-01	0.1167	-0.001	-0.0197	TRAV	1	6581	8338
rs1154155	TRDJ2	TRDJ2	14	23002684	22925680	77004	-1,00E-02	7,69E-01	0.1143	-0.001	-0.0194	TRDJ	1	6551	8455
rs1154155	TRAJ9	TRAJ9	14	23002684	23004501	1817	-1,00E-02	7,72E-01	0.1125	-0.001	-0.0191	TRAJ	1	6716	8396
rs1154155	TRDV2	TRDV2	14	23002684	22891361	111323	-9,00E-03	7,81E-01	0.1072	-0.001	-0.0183	TRDV	1	6481	8397
rs1154155	TRAV5	TRAV5	14	23002684	22217461	785223	-9,00E-03	7,82E-01	0.107	-0.001	-0.0182	TRAV	1	7246	8623
rs1154155	TRAV30	TRAV30	14	23002684	22636324	366360	-9,00E-03	7,94E-01	0.1001	-0.001	-0.0172	TRAV	1	6187	8309
rs1154155	TRAJ41	TRAJ41	14	23002684	22966641	36043	9,00E-03	7,97E-01	0.0987	-0.001	0.0169	TRAJ	1	6664	8426
rs1154155	TRAJ34	TRAJ34	14	23002684	22976650	26034	-8,00E-03	8,00E-01	0.097	-0.001	-0.0167	TRAJ	1	6826	8421
rs1154155	TRAC	TRAC	14	23002684	23016446	13762	8,00E-03	8,04E-01	0.0945	-0.0011	0.0163	TRAJ	1	6868	8343
rs1154155	TRAV2	TRAV2	14	23002684	22180543	822141	8,00E-03	8,10E-01	0.0916	-0.0011	0.0158	TRAV	1	7406	8699
rs1154155	TRAJ52	TRAJ52	14	23002684	22955215	47469	7,00E-03	8,26E-01	0.083	-0.0011	0.0145	TRAJ	1	7173	8439
rs1154155	TRAJ4	TRAJ4	14	23002684	23011141	8457	7,00E-03	8,27E-01	0.0823	-0.0011	0.0143	TRAJ	1	7114	8386
rs1154155	TRAV12-2	TRAV12-2	14	23002684	22356036	646648	6,00E-03	8,48E-01	0.0714	-0.0011	0.0126	TRAV	1	7206	8526
rs1154155	TRDV3	TRDV3	14	23002684	22938032	64652	-6,00E-03	8,51E-01	0.0702	-0.0011	-0.0124	TRDV	1	7372	8442
rs1154155	TRAJ48	TRAJ48	14	23002684	22959478	43206	5,00E-03	8,76E-01	0.0575	-0.0011	0.0103	TRAJ	1	7445	8433
rs1154155	TRAJ44	TRAJ44	14	23002684	22963805	38879	-5,00E-03	8,83E-01	0.0541	-0.0011	-0.0097	TRAJ	1	7390	8422
rs1154155	TRAJ32	TRAJ32	14	23002684	22978324	24360	-5,00E-03	8,88E-01	0.0517	-0.0011	-0.0093	TRAJ	1	7560	8411
rs1154155	TRAJ45	TRAJ45	14	23002684	22962910	39774	5,00E-03	8,91E-01	0.05	-0.0011	0.009	TRAJ	1	7453	8423
rs1154155	TRAJ50	TRAJ50	14	23002684	22957580	45104	4,00E-03	9,02E-01	0.045	-0.0011	0.0081	TRAJ	1	7609	8439
rs1154155	TRAV16	TRAV16	14	23002684	22458734	543950	-4,00E-03	9,02E-01	0.0449	-0.0011	-0.0081	TRAV	1	7734	8497
rs1154155	TRAV13-1	TRAV13-1	14	23002684	22337019	665665	-4,00E-03	9,05E-01	0.0432	-0.0011	-0.0078	TRAV	1	7995	8549
rs1154155	TRAV27	TRAV27	14	23002684	22615948	386736	4,00E-03	9,15E-01	0.0388	-0.0011	0.0071	TRAV	1	7802	8357
rs1154155	TRAV26-2	TRAV26-2	14	23002684	22670476	332208	-3,00E-03	9,18E-01	0.0373	-0.0011	-0.0068	TRAV	1	7811	8314
rs1154155	TRAJ42	TRAJ42	14	23002684	22965871	36813	-3,00E-03	9,26E-01	0.0333	-0.0011	-0.0061	TRAJ	1	7710	8425
rs1154155	TRAJ12	TRAJ12	14	23002684	23000888	1796	3,00E-03	9,28E-01	0.0325	-0.0011	0.006	TRAJ	1	7720	8409
rs1154155	TRAJ23	TRAJ23	14	23002684	22989393	13291	3,00E-03	9,29E-01	0.032	-0.0011	0.0059	TRAJ	1	7890	8411
rs1154155	TRAV3	TRAV3	14	23002684	22191959	810725	-3,00E-03	9,34E-01	0.0298	-0.0011	-0.0055	TRAV	1	8141	8680
rs1154155	TRAJ18	TRAJ18	14	23002684	22994619	8065	-2,00E-03	9,42E-01	0.0259	-0.0011	-0.0048	TRAJ	1	7807	8413
rs1154155	TRAJ15	TRAJ15	14	23002684	22998579	4105	-2,00E-03	9,47E-01	0.0235	-0.0011	-0.0043	TRAJ	1	7912	8412
rs1154155	TRAV39	TRAV39	14	23002684	22771938	230746	2,00E-03	9,60E-01	0.0177	-0.0011	0.0033	TRAV	1	8097	8410
rs1154155	TRAV8-2	TRAV8-2	14	23002684	22314718	687966	-1,00E-03	9,77E-01	0.01	-0.0011	-0.0019	TRAV	1	8445	8590
rs1154155	TRAV1-2	TRAV1-2	14	23002684	22111108	891576	1,00E-03	9,82E-01	0.0079	-0.0011	0.0015	TRAV	1	8640	8795
rs1154155	TRAJ53	TRAJ53	14	23002684	22951992	50692	1,00E-03	9,87E-01	0.0056	-0.0011	0.0011	TRAJ	1	8301	8439
