# Supplementary material for: Narcolepsy risk loci outline role of T cell autoimmunity and infectious triggers in narcolepsy
Source: Nat Commun. 2023 May 15;14:2709. doi: 10.1038/s41467-023-36120-z (PMC10185546; doi:10.1038/s41467-023-36120-z)
Supplement: Supplementary file 7 — Supplementary Data 4 [file 41467_2023_36120_MOESM7_ESM.xlsx]

## Sheet: Sheet1 - Tabelle 1
Supplementary Data 4. Association of rs7458379 with T cell repertoire and chain usage
SNP	Gene	Gene chromosome	SNP location	Gene location	Distance	R-value	P-value	P-value -log10	Adjusted r2	Gradient	Gene type	Chain	SNP type	Empiric p-value	SNP rank min	SNP rank max	SNPs per gene
rs7458379	TRBV6-8	7	142038166	142124136	85970	-0.71	0	137.2661	0.5031	-1.2069	TR	TRBV	RS	0	7	7	5585
rs7458379	TRBV7-1	7	142038166	142032005	6161	0.569	0	77.2016	0.323	0.9677	TR	TRBV	RS	0	9	9	5552
rs7458379	TRBV4-2	7	142038166	142045251	7085	0.555	0	72.6553	0.307	0.9435	TR	TRBV	RS	0	21	21	5586
rs7458379	TRBV7-7	7	142038166	142119819	81653	0.485	0	53.3548	0.2347	0.8254	TR	TRBV	RS	0	10	10	5576
rs7458379	TRBV6-1	7	142038166	142028120	10046	-0.485	0	53.315	0.2346	-0.8252	TR	TRBV	RS	0	6	6	5566
rs7458379	TRBV5-1	7	142038166	142020495	17671	-0.44	0	42.8389	0.1923	-0.7474	TR	TRBV	RS	0	11	11	5581
rs7458379	TRBV7-6	7	142038166	142139277	101111	0.433	0	41.516	0.1868	0.7367	TR	TRBV	RS	0	13	13	5588
rs7458379	TRBV10-1	7	142038166	142231572	193406	-0.429	0	40.7293	0.1835	-0.7302	TR	TRBV	RS	0	76	76	5728
rs7458379	TRBV7-3	7	142038166	142247108	208942	0.418	0	38.5019	0.1741	0.7114	TR	TRBV	RS	0	220	220	5696
rs7458379	TRBV7-8	7	142038166	142099454	61288	0.417	0	38.3362	0.1734	0.71	TR	TRBV	RS	0	11	11	5581
rs7458379	TRBV10-2	7	142038166	142206510	168344	-0.389	0	33.011	0.1505	-0.6618	TR	TRBV	RS	0	119	119	5716
rs7458379	TRBV4-1	7	142038166	142013006	25160	-0.375	0	30.5567	0.1397	-0.6379	TR	TRBV	RS	0	137	137	5596
rs7458379	TRBV3-1	7	142038166	142008364	29802	-0.357	0	27.5653	0.1265	-0.6071	TR	TRBV	RS	0	21	21	5608
rs7458379	TRBV2	7	142038166	142000746	37420	-0.296	0	18.8047	0.0865	-0.503	TR	TRBV	RS	0	22	22	5625
rs7458379	TRBV1	7	142038166	141999016	39150	-0.205	6.6058E-10	9.1801	0.0408	-0.3478	TR	TRBV	RS	0	9	9	5625
rs7458379	TRBV6-4	7	142038166	142250702	212536	-0.161	1.3014E-06	5.8856	0.0248	-0.2737	TR	TRBV	RS	0.0019	41	41	5681
rs7458379	TRBV27	7	142038166	142423172	385006	-0.154	3.8395E-06	5.4157	0.0225	-0.2614	TR	TRBV	RS	0.0052	343	343	5394
rs7458379	TRBC2	7	142038166	142498724	460558	0.133	6.5317E-05	4.185	0.0166	0.2263	TR	TRB (none V)	RS	0.0917	350	350	5283
rs7458379	TRBV6-5	7	142038166	142180514	142348	0.105	1.6327E-03	2.7871	0.0099	0.1788	TR	TRBV	RS	0.8654	709	709	5597
rs7458379	TRBV9	7	142038166	142239536	201370	0.094	4.7390E-03	2.3243	0.0078	0.1604	TR	TRBV	RS	0.994	877	877	5714
rs7458379	TRBV5-5	7	142038166	142148927	110761	-0.087	8.9928E-03	2.0461	0.0065	-0.1484	TR	TRBV	RS	0.9999	873	873	5572
rs7458379	TRBV5-4	7	142038166	142168379	130213	-0.076	2.3707E-02	1.6251	0.0046	-0.1286	TR	TRBV	RS	1	464	464	5575
rs7458379	TRBV21-1	7	142038166	142344426	306260	-0.071	3.3574E-02	1.474	0.0039	-0.1208	TR	TRBV	RS	1	525	525	5553
rs7458379	TRBV5-3	7	142038166	142242280	204114	-0.064	5.6850E-02	1.2453	0.0029	-0.1083	TR	TRBV	RS	1	556	556	5705
rs7458379	TRBJ2-1	7	142038166	142494048	455882	-0.057	8.8049E-02	1.0553	0.0021	-0.097	TR	TRB (none V)	RS	1	1338	1338	5284
rs7458379	TRBJ2-3	7	142038166	142494530	456364	0.057	8.9304E-02	1.0491	0.0021	0.0966	TR	TRB (none V)	RS	1	1950	1950	5283
rs7458379	TRBJ2-5	7	142038166	142494802	456636	0.056	9.3255E-02	1.0303	0.002	0.0955	TR	TRB (none V)	RS	1	711	711	5283
rs7458379	TRBV25-1	7	142038166	142378571	340405	-0.053	1.1142E-01	0.953	0.0017	-0.0906	TR	TRBV	RS	1	1218	1218	5460
rs7458379	TRBV5-7	7	142038166	142111392	73226	0.051	1.2802E-01	0.8927	0.0015	0.0866	TR	TRBV	RS	1	1853	1853	5578
rs7458379	TRBV24-1	7	142038166	142364197	326031	0.05	1.3140E-01	0.8814	0.0014	0.0858	TR	TRBV	RS	1	1716	1716	5516
rs7458379	TRBJ2-6	7	142038166	142494922	456756	0.049	1.4086E-01	0.8512	0.0013	0.0838	TR	TRB (none V)	RS	1	666	666	5284
rs7458379	TRBV29-1	7	142038166	142448052	409886	-0.047	1.5607E-01	0.8067	0.0011	-0.0807	TR	TRBV	RS	1	1837	1837	5383
rs7458379	TRBV6-6	7	142038166	142161930	123764	-0.039	2.4006E-01	0.6197	4.00E-04	-0.0669	TR	TRBV	RS	1	2153	2152	5558
rs7458379	TRBJ2-4	7	142038166	142494681	456515	-0.037	2.6656E-01	0.5742	3.00E-04	-0.0632	TR	TRB (none V)	RS	1	2434	2434	5283
rs7458379	TRBV5-6	7	142038166	142131411	93245	-0.036	2.7895E-01	0.5545	2.00E-04	-0.0616	TR	TRBV	RS	1	2436	2436	5596
rs7458379	TRBJ2-2P	7	142038166	142494380	456214	0.035	2.9308E-01	0.533	1.00E-04	0.0598	TR	TRB (none V)	RS	1	2823	2822	5284
rs7458379	TRBJ2-7	7	142038166	142495139	456973	0.032	3.3249E-01	0.4782	-1.00E-04	0.0552	TR	TRB (none V)	RS	1	2720	2720	5284
rs7458379	TRBV19	7	142038166	142326362	288196	-0.03	3.7194E-01	0.4295	-2.00E-04	-0.0508	TR	TRBV	RS	1	2433	2433	5578
rs7458379	TRBV6-7	7	142038166	142143651	105485	0.028	4.0890E-01	0.3884	-4.00E-04	0.047	TR	TRBV	RS	1	2473	2469	5585
rs7458379	TRBV23-1	7	142038166	142353467	315301	-0.022	5.1253E-01	0.2903	-6.00E-04	-0.0373	TR	TRBV	RS	1	2836	2836	5537
rs7458379	TRBV12-1	7	142038166	142216289	178123	0.016	6.2309E-01	0.2055	-8.00E-04	0.028	TR	TRBV	RS	1	4238	4238	5739
rs7458379	TRBJ2-2	7	142038166	142494243	456077	-0.014	6.7430E-01	0.1711	-9.00E-04	-0.0239	TR	TRB (none V)	RS	1	3859	3859	5284
rs7458379	TRBV12-2	7	142038166	142190637	152471	-0.013	6.9035E-01	0.1609	-9.00E-04	-0.0227	TR	TRBV	RS	1	4041	4040	5617
rs7458379	TRBV20-1	7	142038166	142334162	295996	-0.011	7.5066E-01	0.1246	-0.001	-0.0181	TR	TRBV	RS	1	4337	4335	5567
rs7458379	TRBV28	7	142038166	142428483	390317	0.009	7.8716E-01	0.1039	-0.001	0.0154	TR	TRBV	RS	1	4750	4693	5402
rs7458379	TRBV7-5	7	142038166	142157377	119211	-0.008	8.0794E-01	0.0926	-0.0011	-0.0138	TR	TRBV	RS	1	4655	4655	5556
rs7458379	TRBV30	7	142038166	142510270	472104	0.006	8.5463E-01	0.0682	-0.0011	0.0104	TR	TRBV	RS	1	4555	4555	5262
rs7458379	TRBV7-4	7	142038166	142176328	138162	0.006	8.6396E-01	0.0635	-0.0011	0.0098	TR	TRBV	RS	1	4974	4974	5587
rs7458379	TRBV11-1	7	142038166	142223819	185653	0	9.9284E-01	0.0031	-0.0011	-5.00E-04	TR	TRBV	RS	1	5713	5712	5739
