# Supplementary material for: Narcolepsy risk loci outline role of T cell autoimmunity and infectious triggers in narcolepsy
Source: Nat Commun. 2023 May 15;14:2709. doi: 10.1038/s41467-023-36120-z (PMC10185546; doi:10.1038/s41467-023-36120-z)
Supplement: Supplementary file 8 — Supplementary Data 5 [file 41467_2023_36120_MOESM8_ESM.xlsx]

## Sheet: rs1154155_rs1483979_TRA_QTLS_Fo
Supplementary Data 5. Association of rs1154155 on T Cell receptor alpha chain expression in T cell subsets
Chromosome	Position	rsid	Reference allele	Alternative allele	A1	Observed count	Beta	SE	T-stat	P-value	Cell type	Gene
14	23002684	rs1154155	T	G	G	87	1.158	0.145	7.989	2.29 x 10-10	CD4Mem	TRAJ28*01
14	23002684	rs1154155	T	G	G	69	1.221	0.148	8.275	4.08 x 10-10	CD8	TRAJ28*01
14	23002684	rs1154155	T	G	G	87	-0.894	0.142	-6.296	8.84 x 10-08	CD4Mem	TRAJ24*01
14	23002684	rs1154155	T	G	G	79	-0.943	0.200	-4.702	2.56 x 10-05	CD4Mem	TRAJ13*01
14	23002684	rs1154155	T	G	G	87	0.871	0.197	4.424	5.55 x 10-05	CD4Mem	TRAJ13*02
14	23002684	rs1154155	T	G	G	69	0.829	0.200	4.148	1.76 x 10-04	CD8	TRAJ26*01
14	23002684	rs1154155	T	G	G	60	-0.623	0.190	-3.275	0.00254	CD8	TRAJ13*01
14	23002684	rs1154155	T	G	G	87	-0.418	0.154	-2.721	0.00903	CD4Mem	TRAJ20*01
14	23002684	rs1154155	T	G	G	87	-0.543	0.215	-2.533	0.01463	CD4Mem	TRAJ11*01
14	23002684	rs1154155	T	G	G	87	-0.392	0.156	-2.520	0.01510	CD4Mem	TRAJ32*01
14	23002684	rs1154155	T	G	G	87	-0.465	0.186	-2.501	0.01584	CD4Mem	TRAJ29*01
14	23002684	rs1154155	T	G	G	87	0.463	0.199	2.331	0.02402	CD4Mem	TRAV38-1
14	23002684	rs1154155	T	G	G	69	0.440	0.191	2.310	0.02627	CD8	TRAJ13*02
14	23002684	rs1154155	T	G	G	87	-0.349	0.152	-2.292	0.02635	CD4Mem	TRAV04
14	23002684	rs1154155	T	G	G	87	0.397	0.176	2.248	0.02921	CD4Mem	TRAJ54*01
14	23002684	rs1154155	T	G	G	87	0.414	0.189	2.193	0.03319	CD4Mem	TRAJ26*01
14	23002684	rs1154155	T	G	G	69	-0.539	0.246	-2.187	0.03481	CD8	TRAJ29*01
14	23002684	rs1154155	T	G	G	87	-0.397	0.184	-2.164	0.03547	CD4Mem	TRAJ45*01
14	23002684	rs1154155	T	G	G	87	0.457	0.213	2.147	0.03689	CD4Mem	TRAV26-2
14	23002684	rs1154155	T	G	G	69	0.498	0.232	2.145	0.03821	CD8	TRAJ49*01
14	23002684	rs1154155	T	G	G	50	0.514	0.237	2.167	0.03893	CD4Mem	TRAJ25*01
14	23002684	rs1154155	T	G	G	69	-0.496	0.236	-2.098	0.04241	CD8	TRAJ22*01
14	23002684	rs1154155	T	G	G	87	0.421	0.211	1.993	0.05200	CD4Mem	TRAJ57*01
14	23002684	rs1154155	T	G	G	87	0.328	0.168	1.947	0.05736	CD4Mem	TRAV13-2
14	23002684	rs1154155	T	G	G	87	-0.297	0.156	-1.900	0.06341	CD4Mem	TRAJ41*01
14	23002684	rs1154155	T	G	G	87	0.341	0.189	1.806	0.07714	CD4Mem	TRAJ46*01
14	23002684	rs1154155	T	G	G	69	-0.273	0.157	-1.742	0.08939	CD8	TRAV26-1
14	23002684	rs1154155	T	G	G	69	-0.395	0.229	-1.725	0.09237	CD8	TRAJ10*01
14	23002684	rs1154155	T	G	G	87	0.343	0.200	1.717	0.09245	CD4Mem	TRAJ56*01
14	23002684	rs1154155	T	G	G	87	0.331	0.194	1.701	0.09532	CD4Mem	TRAJ47*01|02
14	23002684	rs1154155	T	G	G	49	0.528	0.308	1.715	0.09740	CD4Mem	TRAV14*01
14	23002684	rs1154155	T	G	G	69	0.316	0.193	1.634	0.11036	CD8	TRAV38-1
14	23002684	rs1154155	T	G	G	69	-0.372	0.228	-1.629	0.11145	CD8	TRAJ37*01
14	23002684	rs1154155	T	G	G	87	-0.267	0.168	-1.595	0.11733	CD4Mem	TRAJ16*01
14	23002684	rs1154155	T	G	G	87	0.254	0.161	1.579	0.12081	CD4Mem	TRAJ21*01
14	23002684	rs1154155	T	G	G	69	-0.380	0.241	-1.574	0.12349	CD8	TRAJ32*01
14	23002684	rs1154155	T	G	G	69	-0.283	0.182	-1.555	0.12800	CD8	TRAJ42*01
14	23002684	rs1154155	T	G	G	87	-0.206	0.134	-1.532	0.13199	CD4Mem	TRAV02-1
14	23002684	rs1154155	T	G	G	87	-0.242	0.164	-1.476	0.14637	CD4Mem	TRAJ34*01
14	23002684	rs1154155	T	G	G	87	-0.255	0.180	-1.416	0.16331	CD4Mem	TRAV12-2
14	23002684	rs1154155	T	G	G	87	-0.253	0.180	-1.403	0.16699	CD4Mem	TRAJ22*01
14	23002684	rs1154155	T	G	G	69	-0.209	0.149	-1.401	0.16925	CD8	TRAV02-1
14	23002684	rs1154155	T	G	G	87	0.290	0.209	1.392	0.17031	CD4Mem	TRAJ58*01
14	23002684	rs1154155	T	G	G	87	0.266	0.192	1.385	0.17250	CD4Mem	TRAJ53*01
14	23002684	rs1154155	T	G	G	87	0.255	0.186	1.369	0.17743	CD4Mem	TRAJ18*01
14	23002684	rs1154155	T	G	G	69	-0.213	0.158	-1.347	0.18562	CD8	TRAV10
14	23002684	rs1154155	T	G	G	69	-0.275	0.204	-1.347	0.18575	CD8	TRAJ16*01
14	23002684	rs1154155	T	G	G	69	0.294	0.219	1.343	0.18720	CD8	TRAJ47*01|02
14	23002684	rs1154155	T	G	G	84	0.250	0.189	1.319	0.19362	CD4Mem	TRAV40
14	23002684	rs1154155	T	G	G	69	0.269	0.206	1.302	0.20050	CD8	TRAJ20*01
14	23002684	rs1154155	T	G	G	87	0.213	0.164	1.293	0.20214	CD4Mem	TRAV29*01
14	23002684	rs1154155	T	G	G	87	0.242	0.188	1.289	0.20346	CD4Mem	TRAV35
14	23002684	rs1154155	T	G	G	76	0.290	0.225	1.290	0.20463	CD4Mem	TRAV27*01
14	23002684	rs1154155	T	G	G	87	-0.266	0.210	-1.267	0.21136	CD4Mem	TRAJ04*01
14	23002684	rs1154155	T	G	G	69	0.270	0.216	1.250	0.21882	CD8	TRAJ39*01
14	23002684	rs1154155	T	G	G	69	-0.227	0.184	-1.235	0.22420	CD8	TRAV20
14	23002684	rs1154155	T	G	G	69	-0.253	0.208	-1.218	0.23045	CD8	TRAJ53*01
14	23002684	rs1154155	T	G	G	87	0.200	0.165	1.211	0.23193	CD4Mem	TRAV21
14	23002684	rs1154155	T	G	G	87	0.126	0.105	1.203	0.23496	CD4Mem	TRAV25
14	23002684	rs1154155	T	G	G	69	-0.225	0.187	-1.205	0.23565	CD8	TRAV06
14	23002684	rs1154155	T	G	G	69	-0.269	0.227	-1.188	0.24218	CD8	TRAJ38*01
14	23002684	rs1154155	T	G	G	87	-0.279	0.235	-1.184	0.24218	CD4Mem	TRAJ15*01
14	23002684	rs1154155	T	G	G	87	-0.237	0.201	-1.177	0.24497	CD4Mem	TRAV05
14	23002684	rs1154155	T	G	G	69	0.197	0.168	1.174	0.24756	CD8	TRAV08-1
14	23002684	rs1154155	T	G	G	69	0.173	0.148	1.170	0.24907	CD8	TRAV21
14	23002684	rs1154155	T	G	G	69	-0.269	0.234	-1.151	0.25688	CD8	TRAJ15*01
14	23002684	rs1154155	T	G	G	87	0.281	0.245	1.146	0.25768	CD4Mem	TRAJ17*01
14	23002684	rs1154155	T	G	G	87	-0.157	0.140	-1.121	0.26801	CD4Mem	TRAJ23*01
14	23002684	rs1154155	T	G	G	69	0.188	0.173	1.089	0.28300	CD8	TRAV38-2
14	23002684	rs1154155	T	G	G	69	-0.281	0.264	-1.065	0.29361	CD8	TRAJ05*01
14	23002684	rs1154155	T	G	G	69	-0.279	0.263	-1.058	0.29641	CD8	TRAJ24*01
14	23002684	rs1154155	T	G	G	87	0.234	0.222	1.053	0.29749	CD4Mem	TRAJ40*01
14	23002684	rs1154155	T	G	G	87	0.226	0.218	1.037	0.30512	CD4Mem	TRAJ43*01
14	23002684	rs1154155	T	G	G	69	0.237	0.233	1.018	0.31481	CD8	TRAJ44*01
14	23002684	rs1154155	T	G	G	87	0.187	0.192	0.977	0.33347	CD4Mem	TRAV38-2
14	23002684	rs1154155	T	G	G	69	-0.208	0.212	-0.979	0.33385	CD8	TRAJ09*01
14	23002684	rs1154155	T	G	G	87	0.132	0.139	0.954	0.34492	CD4Mem	TRAV20
14	23002684	rs1154155	T	G	G	87	0.077	0.082	0.937	0.35368	CD4Mem	TRAJ36*01INS
14	23002684	rs1154155	T	G	G	62	0.211	0.225	0.940	0.35377	CD8	TRAV27*01
14	23002684	rs1154155	T	G	G	69	-0.243	0.262	-0.926	0.35994	CD8	TRAJ08*01
14	23002684	rs1154155	T	G	G	65	0.237	0.256	0.927	0.36041	CD8	TRAV40
14	23002684	rs1154155	T	G	G	69	-0.212	0.231	-0.919	0.36367	CD8	TRAJ07*01
14	23002684	rs1154155	T	G	G	87	-0.183	0.204	-0.897	0.37413	CD4Mem	TRAJ10*01
14	23002684	rs1154155	T	G	G	87	0.132	0.148	0.891	0.37731	CD4Mem	TRAV34
14	23002684	rs1154155	T	G	G	87	-0.200	0.224	-0.890	0.37814	CD4Mem	TRAJ03*01
14	23002684	rs1154155	T	G	G	69	0.174	0.196	0.886	0.38109	CD8	TRAV03
14	23002684	rs1154155	T	G	G	87	-0.172	0.195	-0.884	0.38126	CD4Mem	TRAJ06*01
14	23002684	rs1154155	T	G	G	69	-0.122	0.141	-0.868	0.39075	CD8	TRAV36*02|*03|*04
14	23002684	rs1154155	T	G	G	69	-0.183	0.212	-0.867	0.39142	CD8	TRAJ30*01
14	23002684	rs1154155	T	G	G	20	0.290	0.321	0.903	0.39269	CD4Mem	TRAJ37*01INS
14	23002684	rs1154155	T	G	G	69	0.214	0.250	0.859	0.39546	CD8	TRAJ12*01
14	23002684	rs1154155	T	G	G	87	-0.150	0.179	-0.842	0.40384	CD4Mem	TRAV08-6
14	23002684	rs1154155	T	G	G	83	0.204	0.245	0.831	0.41041	CD4Mem	TRAJ61*01
14	23002684	rs1154155	T	G	G	69	0.133	0.161	0.827	0.41321	CD8	TRAV12-2
14	23002684	rs1154155	T	G	G	85	0.149	0.180	0.824	0.41407	CD4Mem	TRAV36*02|*03|*04
14	23002684	rs1154155	T	G	G	69	-0.090	0.110	-0.816	0.41919	CD8	TRAV25
14	23002684	rs1154155	T	G	G	69	-0.191	0.236	-0.810	0.42310	CD8	TRAJ56*01
14	23002684	rs1154155	T	G	G	68	-0.220	0.272	-0.808	0.42412	CD8	TRAV14*02|*03
14	23002684	rs1154155	T	G	G	87	-0.175	0.222	-0.788	0.43447	CD4Mem	TRAJ38*01
14	23002684	rs1154155	T	G	G	87	-0.121	0.155	-0.783	0.43774	CD4Mem	TRAV12-1
14	23002684	rs1154155	T	G	G	69	0.183	0.233	0.783	0.43848	CD8	TRAJ45*01
14	23002684	rs1154155	T	G	G	87	0.175	0.231	0.759	0.45137	CD4Mem	TRAJ52*01
14	23002684	rs1154155	T	G	G	87	0.172	0.232	0.742	0.46151	CD4Mem	TRAJ35*01
14	23002684	rs1154155	T	G	G	87	0.152	0.212	0.717	0.47702	CD4Mem	TRAJ07*01
14	23002684	rs1154155	T	G	G	87	-0.156	0.219	-0.713	0.47944	CD4Mem	TRAJ30*01
14	23002684	rs1154155	T	G	G	69	0.123	0.173	0.712	0.48093	CD8	TRAV26-2
14	23002684	rs1154155	T	G	G	49	-0.134	0.190	-0.707	0.48699	CD8	TRAJ25*01
14	23002684	rs1154155	T	G	G	69	0.125	0.179	0.699	0.48899	CD8	TRAV29*01
14	23002684	rs1154155	T	G	G	87	0.120	0.172	0.694	0.49077	CD4Mem	TRAJ42*01
14	23002684	rs1154155	T	G	G	69	0.175	0.255	0.688	0.49536	CD8	TRAJ35*01
14	23002684	rs1154155	T	G	G	87	-0.129	0.193	-0.670	0.50582	CD4Mem	TRAV03
14	23002684	rs1154155	T	G	G	69	0.183	0.274	0.667	0.50860	CD8	TRAJ52*01
14	23002684	rs1154155	T	G	G	69	-0.115	0.175	-0.656	0.51575	CD8	TRAV01-2
14	23002684	rs1154155	T	G	G	69	0.170	0.259	0.655	0.51610	CD8	TRAJ40*01
14	23002684	rs1154155	T	G	G	69	-0.138	0.212	-0.650	0.51966	CD8	TRAV19
14	23002684	rs1154155	T	G	G	87	0.136	0.211	0.644	0.52235	CD4Mem	TRAJ48*01
14	23002684	rs1154155	T	G	G	87	-0.124	0.194	-0.641	0.52476	CD4Mem	TRAJ36*01
14	23002684	rs1154155	T	G	G	69	-0.125	0.197	-0.637	0.52811	CD8	TRAV39
14	23002684	rs1154155	T	G	G	69	-0.103	0.163	-0.635	0.52913	CD8	TRAV41
14	23002684	rs1154155	T	G	G	69	-0.152	0.241	-0.631	0.53152	CD8	TRAJ17*01
14	23002684	rs1154155	T	G	G	87	0.107	0.174	0.612	0.54347	CD4Mem	TRAJ12*01
14	23002684	rs1154155	T	G	G	69	0.138	0.227	0.610	0.54518	CD8	TRAV24*01
14	23002684	rs1154155	T	G	G	69	0.178	0.292	0.609	0.54621	CD8	TRAJ27*01
14	23002684	rs1154155	T	G	G	67	-0.038	0.063	-0.601	0.55177	CD8	TRAJ36*01INS
14	23002684	rs1154155	T	G	G	69	0.150	0.250	0.600	0.55189	CD8	TRAJ11*01
14	23002684	rs1154155	T	G	G	69	-0.126	0.216	-0.585	0.56222	CD8	TRAJ48*01
14	23002684	rs1154155	T	G	G	87	0.091	0.164	0.554	0.58242	CD4Mem	TRAV17
14	23002684	rs1154155	T	G	G	69	-0.131	0.238	-0.552	0.58429	CD8	TRAJ06*01
14	23002684	rs1154155	T	G	G	87	0.080	0.149	0.539	0.59229	CD4Mem	TRAV06
14	23002684	rs1154155	T	G	G	69	-0.132	0.252	-0.524	0.60318	CD8	TRAV05
14	23002684	rs1154155	T	G	G	24	0.241	0.456	0.529	0.60732	CD4Mem	TRAJ15*02INS
14	23002684	rs1154155	T	G	G	84	-0.115	0.222	-0.517	0.60746	CD4Mem	TRAV36*01
14	23002684	rs1154155	T	G	G	87	-0.109	0.213	-0.513	0.61037	CD4Mem	TRAJ08*01
14	23002684	rs1154155	T	G	G	69	0.100	0.197	0.507	0.61508	CD8	TRAV08-3*01
14	23002684	rs1154155	T	G	G	69	0.103	0.207	0.495	0.62323	CD8	TRAJ04*01
14	23002684	rs1154155	T	G	G	69	0.098	0.202	0.487	0.62922	CD8	TRAV12-3
14	23002684	rs1154155	T	G	G	87	0.092	0.190	0.485	0.62980	CD4Mem	TRAJ27*01
14	23002684	rs1154155	T	G	G	87	0.093	0.192	0.484	0.63048	CD4Mem	TRAV16
14	23002684	rs1154155	T	G	G	69	-0.108	0.227	-0.473	0.63859	CD8	TRAJ34*01
14	23002684	rs1154155	T	G	G	87	-0.102	0.217	-0.471	0.63957	CD4Mem	TRAV30
14	23002684	rs1154155	T	G	G	69	0.086	0.193	0.445	0.65865	CD8	TRAV34
14	23002684	rs1154155	T	G	G	69	-0.103	0.232	-0.442	0.66093	CD8	TRAJ36*01
14	23002684	rs1154155	T	G	G	69	0.099	0.225	0.437	0.66432	CD8	TRAJ31*01
14	23002684	rs1154155	T	G	G	28	0.256	0.580	0.442	0.66913	CD4Mem	TRAV27*02
14	23002684	rs1154155	T	G	G	69	0.106	0.251	0.424	0.67391	CD8	TRAJ50*01
14	23002684	rs1154155	T	G	G	69	0.090	0.213	0.423	0.67491	CD8	TRAV04
14	23002684	rs1154155	T	G	G	87	-0.076	0.181	-0.420	0.67663	CD4Mem	TRAJ44*01
14	23002684	rs1154155	T	G	G	69	0.087	0.208	0.416	0.67986	CD8	TRAV17
14	23002684	rs1154155	T	G	G	69	0.089	0.224	0.398	0.69245	CD8	TRAV22
14	23002684	rs1154155	T	G	G	87	0.082	0.208	0.393	0.69609	CD4Mem	TRAV24*01
14	23002684	rs1154155	T	G	G	81	-0.114	0.297	-0.383	0.70357	CD4Mem	TRAV14*02|*03
14	23002684	rs1154155	T	G	G	87	0.070	0.189	0.368	0.71427	CD4Mem	TRAJ37*01
14	23002684	rs1154155	T	G	G	69	0.065	0.176	0.369	0.71445	CD8	TRAV13-2
14	23002684	rs1154155	T	G	G	87	-0.065	0.189	-0.343	0.73281	CD4Mem	TRAV39
14	23002684	rs1154155	T	G	G	87	-0.059	0.178	-0.330	0.74279	CD4Mem	TRAJ31*01
14	23002684	rs1154155	T	G	G	69	0.060	0.186	0.325	0.74680	CD8	TRAV35
14	23002684	rs1154155	T	G	G	28	0.076	0.231	0.328	0.74834	CD4Mem	TRAV18
14	23002684	rs1154155	T	G	G	87	0.051	0.167	0.306	0.76061	CD4Mem	TRAJ33*01
14	23002684	rs1154155	T	G	G	87	-0.056	0.185	-0.305	0.76170	CD4Mem	TRAV08-1
14	23002684	rs1154155	T	G	G	87	-0.048	0.157	-0.304	0.76253	CD4Mem	TRAV08-3*01
14	23002684	rs1154155	T	G	G	87	0.043	0.144	0.295	0.76891	CD4Mem	TRAV13-1
14	23002684	rs1154155	T	G	G	87	0.073	0.251	0.290	0.77269	CD4Mem	TRAJ50*01
14	23002684	rs1154155	T	G	G	69	-0.061	0.214	-0.284	0.77828	CD8	TRAV01-1
14	23002684	rs1154155	T	G	G	69	0.068	0.249	0.273	0.78655	CD8	TRAV09-2
14	23002684	rs1154155	T	G	G	69	-0.063	0.235	-0.268	0.79020	CD8	TRAJ03*01
14	23002684	rs1154155	T	G	G	69	0.050	0.195	0.254	0.80046	CD8	TRAJ18*01
14	23002684	rs1154155	T	G	G	69	0.049	0.196	0.252	0.80214	CD8	TRAJ21*01
14	23002684	rs1154155	T	G	G	69	0.056	0.233	0.241	0.81091	CD8	TRAV8-2|4*1
14	23002684	rs1154155	T	G	G	87	-0.037	0.163	-0.229	0.81952	CD4Mem	TRAJ39*01
14	23002684	rs1154155	T	G	G	87	-0.048	0.215	-0.224	0.82372	CD4Mem	TRAJ05*01
14	23002684	rs1154155	T	G	G	87	-0.039	0.175	-0.224	0.82396	CD4Mem	TRAV23
14	23002684	rs1154155	T	G	G	69	-0.056	0.253	-0.223	0.82500	CD8	TRAJ41*01
14	23002684	rs1154155	T	G	G	87	0.045	0.205	0.221	0.82626	CD4Mem	TRAV22
14	23002684	rs1154155	T	G	G	80	0.039	0.179	0.216	0.83002	CD4Mem	TRAJ23*02
14	23002684	rs1154155	T	G	G	69	-0.046	0.217	-0.211	0.83390	CD8	TRAJ23*01
14	23002684	rs1154155	T	G	G	87	-0.026	0.129	-0.203	0.84010	CD4Mem	TRAV41
14	23002684	rs1154155	T	G	G	87	0.038	0.197	0.193	0.84806	CD4Mem	TRAV19
14	23002684	rs1154155	T	G	G	87	-0.037	0.198	-0.186	0.85353	CD4Mem	TRAV26-1
14	23002684	rs1154155	T	G	G	69	-0.044	0.244	-0.182	0.85691	CD8	TRAV23
14	23002684	rs1154155	T	G	G	17	0.195	1.050	0.185	0.85910	CD4Mem	TRAV07
14	23002684	rs1154155	T	G	G	87	-0.029	0.167	-0.175	0.86148	CD4Mem	TRAV01-2
14	23002684	rs1154155	T	G	G	69	0.037	0.230	0.159	0.87432	CD8	TRAV08-6
14	23002684	rs1154155	T	G	G	87	0.026	0.166	0.157	0.87572	CD4Mem	TRAV10
14	23002684	rs1154155	T	G	G	87	-0.023	0.179	-0.128	0.89875	CD4Mem	TRAJ09*01
14	23002684	rs1154155	T	G	G	69	0.027	0.221	0.124	0.90229	CD8	TRAV16
14	23002684	rs1154155	T	G	G	67	-0.028	0.231	-0.123	0.90263	CD8	TRAJ46*01
14	23002684	rs1154155	T	G	G	23	0.081	0.652	0.124	0.90637	CD8	TRAJ15*02INS
14	23002684	rs1154155	T	G	G	87	-0.019	0.180	-0.103	0.91837	CD4Mem	TRAJ49*01
14	23002684	rs1154155	T	G	G	69	0.022	0.213	0.102	0.91942	CD8	TRAV08-4*06
14	23002684	rs1154155	T	G	G	87	0.019	0.193	0.098	0.92271	CD4Mem	TRAV01-1
14	23002684	rs1154155	T	G	G	69	-0.024	0.248	-0.097	0.92360	CD8	TRAJ58*01
14	23002684	rs1154155	T	G	G	87	-0.017	0.183	-0.092	0.92670	CD4Mem	TRAV12-3
14	23002684	rs1154155	T	G	G	69	0.021	0.244	0.086	0.93193	CD8	TRAJ54*01
14	23002684	rs1154155	T	G	G	69	-0.018	0.224	-0.083	0.93460	CD8	TRAV30
14	23002684	rs1154155	T	G	G	87	-0.013	0.188	-0.069	0.94515	CD4Mem	TRAV8-2|4*1
14	23002684	rs1154155	T	G	G	66	-0.015	0.232	-0.065	0.94835	CD8	TRAV36*01
14	23002684	rs1154155	T	G	G	54	-0.022	0.329	-0.065	0.94842	CD8	TRAJ61*01
14	23002684	rs1154155	T	G	G	69	0.013	0.264	0.049	0.96151	CD8	TRAJ57*01
14	23002684	rs1154155	T	G	G	69	0.007	0.188	0.039	0.96928	CD8	TRAV13-1
14	23002684	rs1154155	T	G	G	69	0.008	0.236	0.035	0.97233	CD8	TRAJ43*01
14	23002684	rs1154155	T	G	G	69	0.007	0.227	0.033	0.97396	CD8	TRAJ33*01
14	23002684	rs1154155	T	G	G	46	0.005	0.187	0.027	0.97903	CD8	TRAJ23*02
14	23002684	rs1154155	T	G	G	87	-0.005	0.211	-0.024	0.98071	CD4Mem	TRAV09-2
14	23002684	rs1154155	T	G	G	87	-0.003	0.174	-0.017	0.98686	CD4Mem	TRAV08-4*06
14	23002684	rs1154155	T	G	G	69	0.001	0.196	0.006	0.99523	CD8	TRAV12-1
