# Supplementary material for: Narcolepsy risk loci outline role of T cell autoimmunity and infectious triggers in narcolepsy
Source: Nat Commun. 2023 May 15;14:2709. doi: 10.1038/s41467-023-36120-z (PMC10185546; doi:10.1038/s41467-023-36120-z)
Supplement: Supplementary file 9 — Supplementary Data 6 [file 41467_2023_36120_MOESM9_ESM.xlsx]

## Sheet: Sheet1 - Tabelle 1
Supplementary Data 6. Association of rs1483979 on T Cell receptor alpha chain expression in T cell subsets
Chromosome	Position	rsid	Reference allele	Alternative allele	A1	Observed count	Beta	SE	T-stat	P-value	Cell type	Gene
14	22988972	rs1483979	G	C	C	87	1.212	0.155	7.811	4.26 x 10-10	CD4Mem	TRAJ28*01
14	22988972	rs1483979	G	C	C	68	1.211	0.161	7.500	5.23 x 10-09	CD8	TRAJ28*01
14	22988972	rs1483979	G	C	C	87	-0.919	0.154	-5.979	2.70 x 10-07	CD4Mem	TRAJ24*01
14	22988972	rs1483979	G	C	C	68	0.932	0.214	4.349	9.91 x 10-05	CD8	TRAJ26*01
14	22988972	rs1483979	G	C	C	87	0.873	0.216	4.037	1.94 x 10-04	CD4Mem	TRAJ13*02
14	22988972	rs1483979	G	C	C	79	-0.934	0.230	-4.058	2.00 x 10-04	CD4Mem	TRAJ13*01
14	22988972	rs1483979	G	C	C	59	-0.703	0.208	-3.382	0.0020	CD8	TRAJ13*01
14	22988972	rs1483979	G	C	C	87	0.627	0.211	2.971	0.0046	CD4Mem	TRAV38-1
14	22988972	rs1483979	G	C	C	87	-0.472	0.166	-2.834	0.0067	CD4Mem	TRAJ20*01
14	22988972	rs1483979	G	C	C	87	-0.621	0.229	-2.711	0.0093	CD4Mem	TRAJ11*01
14	22988972	rs1483979	G	C	C	87	-0.449	0.167	-2.691	0.0098	CD4Mem	TRAJ32*01
14	22988972	rs1483979	G	C	C	87	0.490	0.186	2.625	0.0116	CD4Mem	TRAJ54*01
14	22988972	rs1483979	G	C	C	68	0.647	0.246	2.634	0.0121	CD8	TRAJ49*01
14	22988972	rs1483979	G	C	C	87	0.547	0.222	2.460	0.0175	CD4Mem	TRAJ57*01
14	22988972	rs1483979	G	C	C	68	0.518	0.211	2.455	0.0188	CD8	TRAJ45*01
14	22988972	rs1483979	G	C	C	87	0.459	0.203	2.264	0.0281	CD4Mem	TRAJ26*01
14	22988972	rs1483979	G	C	C	68	-0.599	0.268	-2.232	0.0316	CD8	TRAJ29*01
14	22988972	rs1483979	G	C	C	68	-0.559	0.252	-2.212	0.0330	CD8	TRAJ32*01
14	22988972	rs1483979	G	C	C	87	0.497	0.229	2.170	0.0350	CD4Mem	TRAV26-2
14	22988972	rs1483979	G	C	C	87	-0.357	0.165	-2.167	0.0352	CD4Mem	TRAV04
14	22988972	rs1483979	G	C	C	87	-0.427	0.200	-2.137	0.0377	CD4Mem	TRAJ29*01
14	22988972	rs1483979	G	C	C	87	0.470	0.222	2.116	0.0395	CD4Mem	TRAJ40*01
14	22988972	rs1483979	G	C	C	87	-0.371	0.177	-2.097	0.0413	CD4Mem	TRAJ16*01
14	22988972	rs1483979	G	C	C	87	-0.297	0.142	-2.087	0.0422	CD4Mem	TRAJ23*01
14	22988972	rs1483979	G	C	C	87	-0.449	0.216	-2.081	0.0428	CD4Mem	TRAJ04*01
14	22988972	rs1483979	G	C	C	87	0.412	0.199	2.071	0.0437	CD4Mem	TRAJ53*01
14	22988972	rs1483979	G	C	C	87	-0.382	0.188	-2.034	0.0475	CD4Mem	TRAJ22*01
14	22988972	rs1483979	G	C	C	68	0.424	0.209	2.033	0.0491	CD8	TRAJ13*02
14	22988972	rs1483979	G	C	C	68	-0.489	0.247	-1.978	0.0553	CD8	TRAJ10*01
14	22988972	rs1483979	G	C	C	68	-0.502	0.259	-1.943	0.0595	CD8	TRAJ22*01
14	22988972	rs1483979	G	C	C	68	-0.330	0.170	-1.940	0.0598	CD8	TRAV26-1
14	22988972	rs1483979	G	C	C	87	0.408	0.221	1.849	0.0707	CD4Mem	TRAJ58*01
14	22988972	rs1483979	G	C	C	87	-0.311	0.176	-1.770	0.0831	CD4Mem	TRAJ34*01
14	22988972	rs1483979	G	C	C	87	0.376	0.215	1.753	0.0860	CD4Mem	TRAJ56*01
14	22988972	rs1483979	G	C	C	68	-0.376	0.219	-1.717	0.0941	CD8	TRAJ16*01
14	22988972	rs1483979	G	C	C	87	0.292	0.173	1.688	0.0980	CD4Mem	TRAJ21*01
14	22988972	rs1483979	G	C	C	68	0.387	0.231	1.673	0.1025	CD8	TRAJ39*01
14	22988972	rs1483979	G	C	C	87	-0.410	0.248	-1.650	0.1056	CD4Mem	TRAJ15*01
14	22988972	rs1483979	G	C	C	87	-0.277	0.168	-1.646	0.1063	CD4Mem	TRAJ41*01
14	22988972	rs1483979	G	C	C	87	0.180	0.111	1.620	0.1118	CD4Mem	TRAV25
14	22988972	rs1483979	G	C	C	87	-0.375	0.233	-1.610	0.1140	CD4Mem	TRAJ03*01
14	22988972	rs1483979	G	C	C	50	0.415	0.258	1.612	0.1182	CD4Mem	TRAJ25*01
14	22988972	rs1483979	G	C	C	87	-0.230	0.145	-1.584	0.1198	CD4Mem	TRAV02-1
14	22988972	rs1483979	G	C	C	68	-0.311	0.198	-1.572	0.1242	CD8	TRAV20
14	22988972	rs1483979	G	C	C	68	0.330	0.211	1.562	0.1266	CD8	TRAV38-1
14	22988972	rs1483979	G	C	C	85	0.289	0.186	1.550	0.1279	CD4Mem	TRAV36*02|*03|*04
14	22988972	rs1483979	G	C	C	68	-0.383	0.250	-1.534	0.1334	CD8	TRAJ37*01
14	22988972	rs1483979	G	C	C	68	-0.294	0.199	-1.478	0.1477	CD8	TRAJ42*01
14	22988972	rs1483979	G	C	C	84	0.305	0.208	1.465	0.1496	CD4Mem	TRAV40
14	22988972	rs1483979	G	C	C	68	0.358	0.250	1.431	0.1607	CD8	TRAJ44*01
14	22988972	rs1483979	G	C	C	87	0.296	0.211	1.398	0.1686	CD4Mem	TRAJ47*01|02
14	22988972	rs1483979	G	C	C	68	-0.318	0.227	-1.401	0.1694	CD8	TRAJ09*01
14	22988972	rs1483979	G	C	C	87	-0.270	0.195	-1.384	0.1727	CD4Mem	TRAV12-2
14	22988972	rs1483979	G	C	C	68	-0.373	0.281	-1.328	0.1921	CD8	TRAJ08*01
14	22988972	rs1483979	G	C	C	87	0.320	0.245	1.307	0.1974	CD4Mem	TRAJ35*01
14	22988972	rs1483979	G	C	C	87	-0.283	0.217	-1.305	0.1982	CD4Mem	TRAJ10*01
14	22988972	rs1483979	G	C	C	87	-0.283	0.222	-1.270	0.2101	CD4Mem	TRAV05
14	22988972	rs1483979	G	C	C	87	0.226	0.179	1.266	0.2116	CD4Mem	TRAV21
14	22988972	rs1483979	G	C	C	68	-0.217	0.173	-1.255	0.2172	CD8	TRAV10
14	22988972	rs1483979	G	C	C	87	0.228	0.182	1.249	0.2176	CD4Mem	TRAV13-2
14	22988972	rs1483979	G	C	C	68	-0.311	0.249	-1.250	0.2190	CD8	TRAJ07*01
14	22988972	rs1483979	G	C	C	87	0.291	0.234	1.245	0.2191	CD4Mem	TRAJ43*01
14	22988972	rs1483979	G	C	C	68	-0.204	0.163	-1.249	0.2194	CD8	TRAV02-1
14	22988972	rs1483979	G	C	C	68	-0.282	0.227	-1.242	0.2220	CD8	TRAJ53*01
14	22988972	rs1483979	G	C	C	68	0.297	0.240	1.239	0.2230	CD8	TRAJ47*01|02
14	22988972	rs1483979	G	C	C	68	0.225	0.183	1.231	0.2258	CD8	TRAV08-1
14	22988972	rs1483979	G	C	C	68	-0.313	0.255	-1.226	0.2276	CD8	TRAJ15*01
14	22988972	rs1483979	G	C	C	87	0.217	0.180	1.207	0.2332	CD4Mem	TRAV29*01
14	22988972	rs1483979	G	C	C	87	-0.223	0.186	-1.199	0.2365	CD4Mem	TRAJ45*01
14	22988972	rs1483979	G	C	C	68	-0.334	0.288	-1.160	0.2535	CD8	TRAJ05*01
14	22988972	rs1483979	G	C	C	87	0.179	0.155	1.153	0.2546	CD4Mem	TRAV20
14	22988972	rs1483979	G	C	C	68	0.184	0.162	1.136	0.2631	CD8	TRAV21
14	22988972	rs1483979	G	C	C	68	-0.281	0.248	-1.130	0.2654	CD8	TRAJ38*01
14	22988972	rs1483979	G	C	C	87	-0.235	0.211	-1.116	0.2698	CD4Mem	TRAJ06*01
14	22988972	rs1483979	G	C	C	68	0.241	0.226	1.070	0.2913	CD8	TRAJ20*01
14	22988972	rs1483979	G	C	C	87	0.262	0.246	1.064	0.2925	CD4Mem	TRAJ52*01
14	22988972	rs1483979	G	C	C	68	0.186	0.175	1.066	0.2930	CD8	TRAV12-2
14	22988972	rs1483979	G	C	C	68	-0.216	0.204	-1.059	0.2962	CD8	TRAV06
14	22988972	rs1483979	G	C	C	87	-0.215	0.206	-1.045	0.3013	CD4Mem	TRAV03
14	22988972	rs1483979	G	C	C	84	-0.243	0.234	-1.038	0.3047	CD4Mem	TRAV36*01
14	22988972	rs1483979	G	C	C	87	0.219	0.214	1.024	0.3110	CD4Mem	TRAV35
14	22988972	rs1483979	G	C	C	64	0.289	0.283	1.022	0.3142	CD8	TRAV40
14	22988972	rs1483979	G	C	C	87	0.202	0.200	1.010	0.3174	CD4Mem	TRAJ18*01
14	22988972	rs1483979	G	C	C	68	-0.257	0.260	-0.987	0.3297	CD8	TRAJ17*01
14	22988972	rs1483979	G	C	C	87	0.174	0.185	0.942	0.3507	CD4Mem	TRAJ42*01
14	22988972	rs1483979	G	C	C	87	-0.151	0.167	-0.905	0.3700	CD4Mem	TRAV12-1
14	22988972	rs1483979	G	C	C	87	0.229	0.263	0.871	0.3881	CD4Mem	TRAJ17*01
14	22988972	rs1483979	G	C	C	20	0.290	0.321	0.903	0.3927	CD4Mem	TRAJ37*01INS
14	22988972	rs1483979	G	C	C	68	0.163	0.189	0.864	0.3929	CD8	TRAV38-2
14	22988972	rs1483979	G	C	C	68	-0.247	0.288	-0.859	0.3960	CD8	TRAJ24*01
14	22988972	rs1483979	G	C	C	68	-0.220	0.258	-0.852	0.3995	CD8	TRAJ06*01
14	22988972	rs1483979	G	C	C	83	0.224	0.265	0.847	0.4015	CD4Mem	TRAJ61*01
14	22988972	rs1483979	G	C	C	87	-0.190	0.225	-0.843	0.4034	CD4Mem	TRAJ05*01
14	22988972	rs1483979	G	C	C	87	0.174	0.208	0.835	0.4080	CD4Mem	TRAV38-2
14	22988972	rs1483979	G	C	C	87	-0.162	0.196	-0.829	0.4114	CD4Mem	TRAV08-1
14	22988972	rs1483979	G	C	C	68	0.161	0.195	0.825	0.4148	CD8	TRAV29*01
14	22988972	rs1483979	G	C	C	87	0.187	0.229	0.820	0.4163	CD4Mem	TRAJ48*01
14	22988972	rs1483979	G	C	C	87	0.075	0.092	0.816	0.4184	CD4Mem	TRAJ36*01INS
14	22988972	rs1483979	G	C	C	87	0.130	0.160	0.811	0.4214	CD4Mem	TRAV34
14	22988972	rs1483979	G	C	C	68	-0.220	0.272	-0.808	0.4241	CD8	TRAV14*02|*03
14	22988972	rs1483979	G	C	C	66	-0.195	0.242	-0.805	0.4263	CD8	TRAJ46*01
14	22988972	rs1483979	G	C	C	87	-0.180	0.227	-0.791	0.4331	CD4Mem	TRAJ08*01
14	22988972	rs1483979	G	C	C	68	0.190	0.243	0.782	0.4393	CD8	TRAJ31*01
14	22988972	rs1483979	G	C	C	87	0.171	0.224	0.765	0.4480	CD4Mem	TRAV24*01
14	22988972	rs1483979	G	C	C	87	0.145	0.190	0.762	0.4497	CD4Mem	TRAJ46*01
14	22988972	rs1483979	G	C	C	87	-0.174	0.237	-0.736	0.4653	CD4Mem	TRAJ30*01
14	22988972	rs1483979	G	C	C	68	0.156	0.215	0.727	0.4717	CD8	TRAV03
14	22988972	rs1483979	G	C	C	87	0.130	0.181	0.714	0.4785	CD4Mem	TRAV23
14	22988972	rs1483979	G	C	C	68	-0.165	0.231	-0.713	0.4801	CD8	TRAJ30*01
14	22988972	rs1483979	G	C	C	68	-0.166	0.236	-0.703	0.4862	CD8	TRAJ48*01
14	22988972	rs1483979	G	C	C	68	-0.175	0.252	-0.695	0.4913	CD8	TRAJ03*01
14	22988972	rs1483979	G	C	C	68	0.209	0.300	0.695	0.4914	CD8	TRAJ52*01
14	22988972	rs1483979	G	C	C	76	0.168	0.243	0.694	0.4916	CD4Mem	TRAV27*01
14	22988972	rs1483979	G	C	C	68	-0.147	0.215	-0.684	0.4982	CD8	TRAV39
14	22988972	rs1483979	G	C	C	68	0.194	0.284	0.683	0.4988	CD8	TRAJ40*01
14	22988972	rs1483979	G	C	C	48	0.235	0.347	0.677	0.5039	CD4Mem	TRAV14*01
14	22988972	rs1483979	G	C	C	87	-0.127	0.193	-0.661	0.5118	CD4Mem	TRAV08-6
14	22988972	rs1483979	G	C	C	68	0.164	0.248	0.660	0.5133	CD8	TRAV24*01
14	22988972	rs1483979	G	C	C	65	-0.166	0.253	-0.658	0.5151	CD8	TRAV36*01
14	22988972	rs1483979	G	C	C	68	0.177	0.273	0.649	0.5204	CD8	TRAJ12*01
14	22988972	rs1483979	G	C	C	68	-0.124	0.191	-0.649	0.5205	CD8	TRAV01-2
14	22988972	rs1483979	G	C	C	87	0.129	0.202	0.640	0.5255	CD4Mem	TRAJ37*01
14	22988972	rs1483979	G	C	C	87	0.167	0.268	0.622	0.5367	CD4Mem	TRAJ50*01
14	22988972	rs1483979	G	C	C	68	-0.161	0.258	-0.623	0.5368	CD8	TRAJ56*01
14	22988972	rs1483979	G	C	C	68	-0.110	0.178	-0.621	0.5385	CD8	TRAV41
14	22988972	rs1483979	G	C	C	68	0.172	0.279	0.617	0.5408	CD8	TRAJ35*01
14	22988972	rs1483979	G	C	C	68	-0.070	0.120	-0.587	0.5608	CD8	TRAV25
14	22988972	rs1483979	G	C	C	61	0.142	0.244	0.582	0.5648	CD8	TRAV27*01
14	22988972	rs1483979	G	C	C	68	-0.160	0.276	-0.581	0.5649	CD8	TRAV05
14	22988972	rs1483979	G	C	C	87	-0.097	0.170	-0.569	0.5719	CD4Mem	TRAV08-3*01
14	22988972	rs1483979	G	C	C	87	-0.115	0.203	-0.568	0.5727	CD4Mem	TRAV39
14	22988972	rs1483979	G	C	C	87	-0.099	0.175	-0.567	0.5735	CD4Mem	TRAJ39*01
14	22988972	rs1483979	G	C	C	66	-0.039	0.069	-0.560	0.5790	CD8	TRAJ36*01INS
14	22988972	rs1483979	G	C	C	25	0.241	0.438	0.551	0.5917	CD4Mem	TRAJ15*02INS
14	22988972	rs1483979	G	C	C	68	-0.121	0.236	-0.513	0.6112	CD8	TRAJ23*01
14	22988972	rs1483979	G	C	C	87	-0.120	0.238	-0.502	0.6179	CD4Mem	TRAJ38*01
14	22988972	rs1483979	G	C	C	87	0.090	0.179	0.500	0.6197	CD4Mem	TRAJ33*01
14	22988972	rs1483979	G	C	C	68	0.111	0.221	0.500	0.6199	CD8	TRAV12-3
14	22988972	rs1483979	G	C	C	68	0.116	0.233	0.499	0.6205	CD8	TRAV04
14	22988972	rs1483979	G	C	C	87	0.110	0.232	0.477	0.6358	CD4Mem	TRAJ07*01
14	22988972	rs1483979	G	C	C	87	0.085	0.178	0.476	0.6359	CD4Mem	TRAV17
14	22988972	rs1483979	G	C	C	68	0.115	0.245	0.468	0.6423	CD8	TRAV22
14	22988972	rs1483979	G	C	C	68	0.093	0.211	0.442	0.6610	CD8	TRAV34
14	22988972	rs1483979	G	C	C	87	0.091	0.210	0.432	0.6679	CD4Mem	TRAV16
14	22988972	rs1483979	G	C	C	28	0.256	0.580	0.442	0.6691	CD4Mem	TRAV27*02
14	22988972	rs1483979	G	C	C	81	0.135	0.316	0.427	0.6713	CD4Mem	TRAV14*02|*03
14	22988972	rs1483979	G	C	C	68	0.117	0.273	0.427	0.6715	CD8	TRAJ11*01
14	22988972	rs1483979	G	C	C	68	0.079	0.188	0.420	0.6772	CD8	TRAV26-2
14	22988972	rs1483979	G	C	C	68	0.106	0.254	0.417	0.6789	CD8	TRAV8-2|4*1
14	22988972	rs1483979	G	C	C	87	0.084	0.216	0.388	0.6997	CD4Mem	TRAV19
14	22988972	rs1483979	G	C	C	68	0.120	0.319	0.378	0.7075	CD8	TRAJ27*01
14	22988972	rs1483979	G	C	C	68	0.086	0.228	0.378	0.7075	CD8	TRAV17
14	22988972	rs1483979	G	C	C	68	0.102	0.274	0.373	0.7114	CD8	TRAJ50*01
14	22988972	rs1483979	G	C	C	68	-0.056	0.152	-0.372	0.7116	CD8	TRAV36*02|*03|*04
14	22988972	rs1483979	G	C	C	87	-0.086	0.234	-0.368	0.7144	CD4Mem	TRAV30
14	22988972	rs1483979	G	C	C	68	-0.089	0.249	-0.356	0.7238	CD8	TRAJ34*01
14	22988972	rs1483979	G	C	C	87	0.062	0.179	0.345	0.7315	CD4Mem	TRAV10
14	22988972	rs1483979	G	C	C	87	-0.052	0.152	-0.341	0.7348	CD4Mem	TRAV13-1
14	22988972	rs1483979	G	C	C	87	-0.067	0.196	-0.341	0.7349	CD4Mem	TRAJ44*01
14	22988972	rs1483979	G	C	C	68	0.087	0.268	0.324	0.7480	CD8	TRAJ58*01
14	22988972	rs1483979	G	C	C	28	0.076	0.231	0.328	0.7483	CD4Mem	TRAV18
14	22988972	rs1483979	G	C	C	68	0.069	0.215	0.321	0.7498	CD8	TRAV08-3*01
14	22988972	rs1483979	G	C	C	68	0.078	0.256	0.306	0.7611	CD8	TRAJ43*01
14	22988972	rs1483979	G	C	C	87	-0.055	0.180	-0.306	0.7612	CD4Mem	TRAV01-2
14	22988972	rs1483979	G	C	C	68	0.083	0.273	0.305	0.7624	CD8	TRAV09-2
14	22988972	rs1483979	G	C	C	68	0.065	0.214	0.304	0.7627	CD8	TRAJ21*01
14	22988972	rs1483979	G	C	C	87	-0.060	0.213	-0.282	0.7792	CD4Mem	TRAV26-1
14	22988972	rs1483979	G	C	C	68	0.079	0.287	0.275	0.7850	CD8	TRAJ57*01
14	22988972	rs1483979	G	C	C	87	-0.040	0.155	-0.258	0.7974	CD4Mem	TRAV06
14	22988972	rs1483979	G	C	C	80	0.050	0.193	0.257	0.7986	CD4Mem	TRAJ23*02
14	22988972	rs1483979	G	C	C	87	0.055	0.221	0.250	0.8034	CD4Mem	TRAV22
14	22988972	rs1483979	G	C	C	87	-0.047	0.192	-0.246	0.8068	CD4Mem	TRAJ31*01
14	22988972	rs1483979	G	C	C	68	-0.053	0.229	-0.232	0.8181	CD8	TRAV19
14	22988972	rs1483979	G	C	C	68	0.058	0.251	0.230	0.8197	CD8	TRAV08-6
14	22988972	rs1483979	G	C	C	68	0.059	0.267	0.222	0.8252	CD8	TRAJ54*01
14	22988972	rs1483979	G	C	C	68	0.053	0.242	0.221	0.8263	CD8	TRAV16
14	22988972	rs1483979	G	C	C	87	-0.042	0.193	-0.219	0.8274	CD4Mem	TRAJ09*01
14	22988972	rs1483979	G	C	C	68	-0.041	0.199	-0.209	0.8356	CD8	TRAV35
14	22988972	rs1483979	G	C	C	87	0.046	0.227	0.202	0.8409	CD4Mem	TRAV09-2
14	22988972	rs1483979	G	C	C	48	-0.041	0.206	-0.199	0.8440	CD8	TRAJ25*01
14	22988972	rs1483979	G	C	C	68	0.045	0.232	0.192	0.8486	CD8	TRAV08-4*06
14	22988972	rs1483979	G	C	C	87	0.027	0.139	0.191	0.8492	CD4Mem	TRAV41
14	22988972	rs1483979	G	C	C	53	-0.065	0.362	-0.180	0.8590	CD8	TRAJ61*01
14	22988972	rs1483979	G	C	C	17	0.195	1.050	0.185	0.8591	CD4Mem	TRAV07
14	22988972	rs1483979	G	C	C	87	-0.035	0.207	-0.170	0.8655	CD4Mem	TRAV01-1
14	22988972	rs1483979	G	C	C	87	-0.032	0.210	-0.151	0.8806	CD4Mem	TRAJ36*01
14	22988972	rs1483979	G	C	C	87	0.028	0.186	0.149	0.8823	CD4Mem	TRAJ12*01
14	22988972	rs1483979	G	C	C	68	-0.035	0.234	-0.149	0.8827	CD8	TRAV01-1
14	22988972	rs1483979	G	C	C	87	0.030	0.202	0.146	0.8842	CD4Mem	TRAV8-2|4*1
14	22988972	rs1483979	G	C	C	68	0.027	0.225	0.119	0.9057	CD8	TRAJ04*01
14	22988972	rs1483979	G	C	C	23	0.081	0.652	0.124	0.9064	CD8	TRAJ15*02INS
14	22988972	rs1483979	G	C	C	68	0.030	0.265	0.112	0.9116	CD8	TRAV23
14	22988972	rs1483979	G	C	C	68	0.021	0.215	0.099	0.9213	CD8	TRAV12-1
14	22988972	rs1483979	G	C	C	68	-0.017	0.205	-0.085	0.9330	CD8	TRAV13-1
14	22988972	rs1483979	G	C	C	68	-0.020	0.245	-0.081	0.9361	CD8	TRAV30
14	22988972	rs1483979	G	C	C	68	-0.014	0.189	-0.075	0.9410	CD8	TRAV13-2
14	22988972	rs1483979	G	C	C	87	-0.015	0.200	-0.074	0.9411	CD4Mem	TRAV12-3
14	22988972	rs1483979	G	C	C	87	0.015	0.205	0.074	0.9415	CD4Mem	TRAJ27*01
14	22988972	rs1483979	G	C	C	87	0.011	0.194	0.055	0.9562	CD4Mem	TRAJ49*01
14	22988972	rs1483979	G	C	C	68	0.014	0.275	0.049	0.9611	CD8	TRAJ41*01
14	22988972	rs1483979	G	C	C	87	0.006	0.189	0.032	0.9746	CD4Mem	TRAV08-4*06
14	22988972	rs1483979	G	C	C	46	0.005	0.187	0.027	0.9790	CD8	TRAJ23*02
14	22988972	rs1483979	G	C	C	68	-0.006	0.248	-0.023	0.9821	CD8	TRAJ33*01
14	22988972	rs1483979	G	C	C	68	-0.001	0.250	-0.006	0.9953	CD8	TRAJ36*01
14	22988972	rs1483979	G	C	C	68	-0.000	0.212	-0.001	0.9988	CD8	TRAJ18*01
